# Supplementary material for: Exploring causal associations between dietary intake and liver diseases: A bidirectional Mendelian randomization study
Source: Medicine (Baltimore). 2024 Nov 8;103(45):e40095. doi: 10.1097/MD.0000000000040095 (PMC11557105; doi:10.1097/MD.0000000000040095)
Supplement: Supplementary file 1 [file medi-103-e40095-s001.xlsx]

## Sheet: S1
	se.exposure	pval.exposure	samplesize.exposure	chr.exposure	beta.exposure	pos.exposure	id.exposure	SNP	effect_allele.exposure	other_allele.exposure	eaf.exposure	exposure	mr_keep.exposure	pval_origin.exposure	data_source.exposure	R2	F	Gene
1	0.00217078	1e-10	447485	1	0.0140328	150722844	ukb-b-6066	rs11587444	G	A	0.393464	Tea intake || id:ukb-b-6066	TRUE	reported	igd	9.33766e-05	41.7883	CTSS
2	0.00218232	4.20001e-08	447485	1	-0.0119604	93552187	ukb-b-6066	rs11164870	G	C	0.604574	Tea intake || id:ukb-b-6066	TRUE	reported	igd	6.71192e-05	30.0367	MTF2
3	0.0021747	4.30031e-13	447485	1	-0.0157568	174189269	ukb-b-6066	rs56188862	C	T	0.387454	Tea intake || id:ukb-b-6066	TRUE	reported	igd	0.000117303	52.4971	RABGAP1L
4	0.00260325	2.90001e-09	447485	2	-0.015454	58515375	ukb-b-6066	rs1156588	G	A	0.210071	Tea intake || id:ukb-b-6066	TRUE	reported	igd	7.87476e-05	35.241	LINC01795
5	0.00340563	1.89998e-08	447485	3	0.0191505	50239803	ukb-b-6066	rs57462170	A	G	0.108773	Tea intake || id:ukb-b-6066	TRUE	reported	igd	7.06572e-05	31.6201	NA
6	0.0021557	1.7e-09	447485	3	0.0129948	89525505	ukb-b-6066	rs2117137	G	A	0.405148	Tea intake || id:ukb-b-6066	TRUE	reported	igd	8.11986e-05	36.338	EPHA3
7	0.00335608	5.30029e-15	447485	4	-0.0262435	89039082	ukb-b-6066	rs1481012	G	A	0.112209	Tea intake || id:ukb-b-6066	TRUE	reported	igd	0.000136628	61.1473	ABCG2
8	0.0021375	4.30002e-08	447485	5	0.0117117	60465365	ukb-b-6066	rs34619	A	G	0.430905	Tea intake || id:ukb-b-6066	TRUE	reported	igd	6.70842e-05	30.021	SMIM15-AS1
9	0.00238353	7.00003e-13	447485	5	-0.0171147	152031650	ukb-b-6066	rs72797284	G	A	0.270797	Tea intake || id:ukb-b-6066	TRUE	reported	igd	0.000115204	51.5579	LINC01470
10	0.00213302	3.09999e-08	447485	6	-0.0118039	137222671	ukb-b-6066	rs7757102	G	A	0.555426	Tea intake || id:ukb-b-6066	TRUE	reported	igd	6.8431e-05	30.6238	PEX7
11	0.00261129	5.10035e-17	447485	6	0.0218943	51283110	ukb-b-6066	rs2478875	G	A	0.208758	Tea intake || id:ukb-b-6066	TRUE	reported	igd	0.000157074	70.2991	NA
12	0.0125823	1.09999e-08	447485	6	-0.0719337	137095269	ukb-b-6066	rs149805207	G	A	0.008538	Tea intake || id:ukb-b-6066	TRUE	reported	igd	7.30356e-05	32.6846	MAP3K5
13	0.00219507	3.40017e-76	447485	7	0.0405506	17284577	ukb-b-6066	rs4410790	C	T	0.631224	Tea intake || id:ukb-b-6066	TRUE	reported	igd	0.000762058	341.268	LOC101927609
14	0.00236195	1.59993e-22	447485	7	0.0230655	75616105	ukb-b-6066	rs17685	A	G	0.277512	Tea intake || id:ukb-b-6066	TRUE	reported	igd	0.000213066	95.3635	POR,TMEM120A
15	0.00681204	2.19999e-09	447485	7	0.0407321	17558580	ukb-b-6066	rs141071726	A	G	0.026713	Tea intake || id:ukb-b-6066	TRUE	reported	igd	7.98925e-05	35.7534	LINC02889
16	0.00218542	1.09999e-08	447485	7	0.0125013	39293033	ukb-b-6066	rs9648476	A	G	0.622954	Tea intake || id:ukb-b-6066	TRUE	reported	igd	7.3119e-05	32.7219	POU6F2
17	0.00215659	5.19996e-10	447485	7	0.0133969	141673345	ukb-b-6066	rs713598	G	C	0.402254	Tea intake || id:ukb-b-6066	TRUE	reported	igd	8.62298e-05	38.5897	TAS2R38
18	0.00235432	7.90005e-09	447485	8	-0.0135837	22088975	ukb-b-6066	rs13282783	T	C	0.285899	Tea intake || id:ukb-b-6066	TRUE	reported	igd	7.43865e-05	33.2892	PHYHIP
19	0.00273191	6.1e-09	447485	9	0.0158824	7054124	ukb-b-6066	rs56348300	G	C	0.184619	Tea intake || id:ukb-b-6066	TRUE	reported	igd	7.55246e-05	33.7985	KDM4C
20	0.00216898	1.89998e-08	447485	10	-0.0121906	129152608	ukb-b-6066	rs10764990	A	G	0.607155	Tea intake || id:ukb-b-6066	TRUE	reported	igd	7.05878e-05	31.5891	DOCK1
21	0.00211975	1.29999e-09	447485	10	-0.0128727	12692902	ukb-b-6066	rs10752269	A	G	0.506082	Tea intake || id:ukb-b-6066	TRUE	reported	igd	8.24054e-05	36.8781	CAMK1D
22	0.0022823	1.6e-08	447485	10	0.0129023	86850616	ukb-b-6066	rs2351187	A	G	0.318935	Tea intake || id:ukb-b-6066	TRUE	reported	igd	7.14133e-05	31.9585	NA
23	0.00260905	2e-08	447485	11	-0.0146481	1679769	ukb-b-6066	rs17245213	A	G	0.208046	Tea intake || id:ukb-b-6066	TRUE	reported	igd	7.0435e-05	31.5207	NA
24	0.00219355	7.89951e-12	447485	11	0.0150037	16286183	ukb-b-6066	rs10741694	C	T	0.627915	Tea intake || id:ukb-b-6066	TRUE	reported	igd	0.000104539	46.7843	SOX6
25	0.00224973	2.99999e-09	447485	11	-0.0133414	59192089	ukb-b-6066	rs1453548	A	T	0.664929	Tea intake || id:ukb-b-6066	TRUE	reported	igd	7.85831e-05	35.1674	OR5A2
26	0.00285559	2.39994e-14	447485	12	0.0217813	11284772	ukb-b-6066	rs977474	T	C	0.833746	Tea intake || id:ukb-b-6066	TRUE	reported	igd	0.000129999	58.18	PRH1,PRH1-PRR4,PRH1-TAS2R14
27	0.00213314	3.79997e-08	447485	13	-0.0117331	80168720	ukb-b-6066	rs2783129	G	C	0.484878	Tea intake || id:ukb-b-6066	TRUE	reported	igd	6.7605e-05	30.2541	NA
28	0.00245655	4.09996e-08	447485	13	-0.0134812	100272019	ukb-b-6066	rs17576658	A	G	0.247081	Tea intake || id:ukb-b-6066	TRUE	reported	igd	6.72974e-05	30.1165	CLYBL
29	0.00216546	3.69999e-08	447485	13	-0.0119163	111531264	ukb-b-6066	rs6829	T	C	0.596155	Tea intake || id:ukb-b-6066	TRUE	reported	igd	6.76666e-05	30.2817	ANKRD10
30	0.0027166	3.50002e-08	447485	13	-0.0149842	56444529	ukb-b-6066	rs2645929	G	A	0.813066	Tea intake || id:ukb-b-6066	TRUE	reported	igd	6.79842e-05	30.4238	NA
31	0.00294243	3.69999e-10	447485	15	-0.0184399	60902512	ukb-b-6066	rs12591786	T	C	0.158804	Tea intake || id:ukb-b-6066	TRUE	reported	igd	8.77583e-05	39.2738	RORA,RORA-AS1
32	0.00240098	2.30144e-109	447485	15	0.0533453	75027880	ukb-b-6066	rs2472297	T	C	0.262049	Tea intake || id:ukb-b-6066	TRUE	reported	igd	0.00110194	493.643	NA
33	0.0021433	4.90004e-11	447485	16	-0.0140923	53799847	ukb-b-6066	rs9937354	A	G	0.424074	Tea intake || id:ukb-b-6066	TRUE	reported	igd	9.66001e-05	43.2311	FTO,LOC124903691
34	0.00220122	2.59998e-08	447485	16	0.0122457	24717600	ukb-b-6066	rs9302428	G	C	0.635799	Tea intake || id:ukb-b-6066	TRUE	reported	igd	6.91563e-05	30.9484	TNRC6A
35	0.00218318	4e-08	447485	17	-0.0119879	40819809	ukb-b-6066	rs2279844	A	G	0.379343	Tea intake || id:ukb-b-6066	TRUE	reported	igd	6.73751e-05	30.1512	PLEKHH3
36	0.0022472	1.69981e-11	447485	19	0.0151149	19410622	ukb-b-6066	rs4808193	C	T	0.335324	Tea intake || id:ukb-b-6066	TRUE	reported	igd	0.000101089	45.2403	SUGP1
37	0.00232117	1.7e-08	447485	19	-0.0131035	4338173	ukb-b-6066	rs57631352	G	A	0.296859	Tea intake || id:ukb-b-6066	TRUE	reported	igd	7.12117e-05	31.8683	STAP2
38	0.00263421	3.29989e-11	447485	20	0.0174715	62900120	ukb-b-6066	rs2273447	T	A	0.203788	Tea intake || id:ukb-b-6066	TRUE	reported	igd	9.82966e-05	43.9904	PCMTD2,LOC124904957
39	0.0021746	4.19952e-12	447485	21	0.015068	34343828	ukb-b-6066	rs4817505	C	T	0.38998	Tea intake || id:ukb-b-6066	TRUE	reported	igd	0.000107282	48.0121	NA
40	0.00255257	7.8001e-11	447485	22	0.0166007	41798896	ukb-b-6066	rs132904	C	G	0.778651	Tea intake || id:ukb-b-6066	TRUE	reported	igd	9.451e-05	42.2956	NA
41	0.00215485	1.29987e-31	447485	22	0.0252071	24820268	ukb-b-6066	rs9624470	A	G	0.580054	Tea intake || id:ukb-b-6066	TRUE	reported	igd	0.000305704	136.839	ADORA2A,SPECC1L-ADORA2A
42	0.00177865	9.8e-09	461053	1	-0.0102001	97743702	ukb-b-2862	rs11165829	G	C	0.35997	Beef intake || id:ukb-b-2862	TRUE	reported	igd	7.13257e-05	32.8871	DPYD,DPYD-AS1
43	0.00187563	1.3e-09	461053	1	-0.0113754	205308591	ukb-b-2862	rs1105388	T	C	0.300147	Beef intake || id:ukb-b-2862	TRUE	reported	igd	7.97726e-05	36.7822	KLHDC8A
44	0.00176936	6.8e-15	461053	1	-0.0137797	72940273	ukb-b-2862	rs10789340	G	A	0.626712	Beef intake || id:ukb-b-2862	TRUE	reported	igd	0.000131534	60.652	LOC105378797
45	0.00215779	1.5e-08	461053	2	-0.0122159	33866464	ukb-b-2862	rs1470610	C	G	0.196185	Beef intake || id:ukb-b-2862	TRUE	reported	igd	6.95107e-05	32.0502	LOC105374455
46	0.00173523	2.4e-08	461053	2	-0.00968628	147946069	ukb-b-2862	rs62169335	T	C	0.543241	Beef intake || id:ukb-b-2862	TRUE	reported	igd	6.75802e-05	31.16	NA
47	0.00172438	9.6e-15	461053	3	0.0133533	71034748	ukb-b-2862	rs4676964	T	C	0.510605	Beef intake || id:ukb-b-2862	TRUE	reported	igd	0.000130048	59.9666	FOXP1
48	0.00195102	2.8e-14	461053	6	-0.0148447	26180634	ukb-b-2862	rs62396185	C	G	0.260057	Beef intake || id:ukb-b-2862	TRUE	reported	igd	0.000125549	57.8919	NA
49	0.00171063	2.4e-08	461053	7	0.00954846	97819047	ukb-b-2862	rs7791463	A	G	0.534781	Beef intake || id:ukb-b-2862	TRUE	reported	igd	6.75732e-05	31.1568	LMTK2
50	0.00508482	3.4e-08	461053	8	-0.0280593	10126532	ukb-b-2862	rs79809011	A	G	0.029465	Beef intake || id:ukb-b-2862	TRUE	reported	igd	6.60424e-05	30.4509	MSRA
51	0.00171589	1.1e-15	461053	9	-0.0137626	15568070	ukb-b-2862	rs9407624	A	T	0.488187	Beef intake || id:ukb-b-2862	TRUE	reported	igd	0.000139512	64.331	CCDC171
52	0.00209611	1.5e-09	461053	9	-0.0126658	11526198	ukb-b-2862	rs10959890	C	T	0.212297	Beef intake || id:ukb-b-2862	TRUE	reported	igd	7.91866e-05	36.512	NA
53	0.00171131	8.9e-09	461053	10	0.00984097	65317045	ukb-b-2862	rs12247907	C	G	0.485752	Beef intake || id:ukb-b-2862	TRUE	reported	igd	7.17194e-05	33.0687	REEP3
54	0.00174274	3.5e-12	461053	16	-0.0121232	53800954	ukb-b-2862	rs1421085	C	T	0.403433	Beef intake || id:ukb-b-2862	TRUE	reported	igd	0.000104948	48.3913	FTO,LOC124903691
55	0.00171651	1.7e-09	461053	18	-0.0103387	53412903	ukb-b-2862	rs784251	T	C	0.477649	Beef intake || id:ukb-b-2862	TRUE	reported	igd	7.86782e-05	36.2775	LOC105372130
56	0.00236847	3.6e-10	461053	19	-0.0148514	45411941	ukb-b-2862	rs429358	C	T	0.154226	Beef intake || id:ukb-b-2862	TRUE	reported	igd	8.52729e-05	39.3185	APOE
57	0.00274812	4.6e-08	461053	19	0.0150187	42588999	ukb-b-2862	rs11878917	A	G	0.109688	Beef intake || id:ukb-b-2862	TRUE	reported	igd	6.4776e-05	29.867	NA
58	0.00209282	2.9e-11	461053	22	0.0139249	41797547	ukb-b-2862	rs132901	T	C	0.787662	Beef intake || id:ukb-b-2862	TRUE	reported	igd	9.60125e-05	44.2709	NA
59	0.00175408	1.40001e-08	460162	1	-0.00995273	45962409	ukb-b-5640	rs11211124	C	T	0.230603	Pork intake || id:ukb-b-5640	TRUE	reported	igd	6.99591e-05	32.1947	CCDC163
60	0.00193678	1e-08	460162	2	0.0110847	155751852	ukb-b-5640	rs9973426	G	A	0.176598	Pork intake || id:ukb-b-5640	TRUE	reported	igd	7.1178e-05	32.7556	NA
61	0.00154097	4.20001e-08	460162	3	0.00844615	81910489	ukb-b-5640	rs7641973	A	G	0.353362	Pork intake || id:ukb-b-5640	TRUE	reported	igd	6.52815e-05	30.0419	LOC105377178
62	0.00174217	2.19999e-09	460162	5	-0.0104266	115641827	ukb-b-5640	rs254152	G	C	0.23498	Pork intake || id:ukb-b-5640	TRUE	reported	igd	7.78323e-05	35.8181	NA
63	0.00170628	1.80011e-11	460162	6	-0.0114715	26186200	ukb-b-5640	rs9379832	G	A	0.255452	Pork intake || id:ukb-b-5640	TRUE	reported	igd	9.82169e-05	45.1999	NA
64	0.00147851	1.29999e-09	460162	9	0.00897557	34269732	ukb-b-5640	rs10972033	T	G	0.45643	Pork intake || id:ukb-b-5640	TRUE	reported	igd	8.00811e-05	36.8531	KIF24
65	0.001477	1e-13	460162	9	-0.0109832	15681694	ukb-b-5640	rs1355171	A	C	0.488844	Pork intake || id:ukb-b-5640	TRUE	reported	igd	0.000120153	55.2962	CCDC171
66	0.0020206	9.59997e-09	460162	10	0.0115919	125127645	ukb-b-5640	rs34161520	G	C	0.160381	Pork intake || id:ukb-b-5640	TRUE	reported	igd	7.15166e-05	32.9114	LINC02641
67	0.00274837	4.09996e-08	460162	12	-0.0150846	38446861	ukb-b-5640	rs2387807	T	C	0.077893	Pork intake || id:ukb-b-5640	TRUE	reported	igd	6.54603e-05	30.1242	NA
68	0.0014944	4e-09	460162	15	0.00879226	93446869	ukb-b-5640	rs4146837	T	C	0.455561	Pork intake || id:ukb-b-5640	TRUE	reported	igd	7.52184e-05	34.6151	CHD2,MIR3175
69	0.00148347	1.6e-09	460162	16	-0.00895091	74166991	ukb-b-5640	rs3964074	C	T	0.546932	Pork intake || id:ukb-b-5640	TRUE	reported	igd	7.91101e-05	36.4062	NA
70	0.00150083	2.1e-08	460162	18	0.00840935	74196202	ukb-b-5640	rs36124222	C	T	0.433239	Pork intake || id:ukb-b-5640	TRUE	reported	igd	6.82215e-05	31.395	ZNF516
71	0.00188666	5.60015e-11	460162	19	-0.0123637	45422160	ukb-b-5640	rs12721051	G	C	0.188393	Pork intake || id:ukb-b-5640	TRUE	reported	igd	9.33165e-05	42.9445	APOC1
72	0.00152491	8.99912e-13	460162	19	0.0108944	49259529	ukb-b-5640	rs838133	G	A	0.549354	Pork intake || id:ukb-b-5640	TRUE	reported	igd	0.000110907	51.0407	FUT1,FGF21
73	0.00198921	9.59997e-10	452236	1	0.0121661	98461443	ukb-b-11348	rs9662365	T	C	0.499481	Bread intake || id:ukb-b-11348	TRUE	reported	igd	8.27067e-05	37.4059	MIR137HG
74	0.00202287	1.40001e-08	452236	2	-0.0114708	200705623	ukb-b-11348	rs13023099	A	C	0.571784	Bread intake || id:ukb-b-11348	TRUE	reported	igd	7.10977e-05	32.1551	FTCDNL1
75	0.00224657	3.09999e-10	452236	2	0.0141353	136707982	ukb-b-11348	rs6754311	C	T	0.264485	Bread intake || id:ukb-b-11348	TRUE	reported	igd	8.7532e-05	39.5884	DARS1
76	0.00204335	3.19963e-12	452236	2	-0.0142361	27598097	ukb-b-11348	rs4665972	C	T	0.604541	Bread intake || id:ukb-b-11348	TRUE	reported	igd	0.000107321	48.5394	SNX17
77	0.00409745	1.5e-09	452236	2	-0.0247475	44673517	ukb-b-11348	rs75287965	A	G	0.062933	Bread intake || id:ukb-b-11348	TRUE	reported	igd	8.06557e-05	36.4782	CAMKMT,LOC124905999
78	0.00202829	3.50026e-13	452236	2	0.0147544	57995348	ukb-b-11348	rs13016665	A	C	0.423235	Bread intake || id:ukb-b-11348	TRUE	reported	igd	0.000116995	52.9153	NA
79	0.00203549	1.40001e-08	452236	2	0.0115447	163776010	ukb-b-11348	rs1492988	G	C	0.599095	Bread intake || id:ukb-b-11348	TRUE	reported	igd	7.11265e-05	32.1681	NA
80	0.00198902	1.29987e-13	452236	3	0.0147289	81834065	ukb-b-11348	rs9832088	A	T	0.521617	Bread intake || id:ukb-b-11348	TRUE	reported	igd	0.00012124	54.8353	NA
81	0.00202188	1.89998e-08	452236	3	0.0113702	23241798	ukb-b-11348	rs9881332	G	C	0.581804	Bread intake || id:ukb-b-11348	TRUE	reported	igd	6.99246e-05	31.6245	UBE2E2-DT
82	0.00214445	4.30031e-15	452236	3	-0.0168239	85144149	ukb-b-11348	rs1994315	C	T	0.685162	Bread intake || id:ukb-b-11348	TRUE	reported	igd	0.000136081	61.5488	CADM2
83	0.00276165	8e-09	452236	4	-0.0159296	17932319	ukb-b-11348	rs73802707	T	C	0.153694	Bread intake || id:ukb-b-11348	TRUE	reported	igd	7.35657e-05	33.2714	LCORL
84	0.00199929	3.10027e-12	452236	5	-0.013938	166835294	ukb-b-11348	rs2068650	C	A	0.472074	Bread intake || id:ukb-b-11348	TRUE	reported	igd	0.000107458	48.6012	TENM2,LOC124901126
85	0.00467938	1.2e-10	452236	5	0.0301138	92683607	ukb-b-11348	rs17083079	A	G	0.047423	Bread intake || id:ukb-b-11348	TRUE	reported	igd	9.15692e-05	41.4145	NA
86	0.00208598	2.19999e-10	452236	6	0.013233	29933225	ukb-b-11348	rs2517678	T	C	0.368395	Bread intake || id:ukb-b-11348	TRUE	reported	igd	8.898e-05	40.2434	NA
87	0.00201069	5.30005e-09	452236	6	-0.011739	140286236	ukb-b-11348	rs596878	C	A	0.449595	Bread intake || id:ukb-b-11348	TRUE	reported	igd	7.53658e-05	34.0855	NA
88	0.00311645	1.6e-08	452236	7	-0.0176147	127694032	ukb-b-11348	rs79436018	C	T	0.116276	Bread intake || id:ukb-b-11348	TRUE	reported	igd	7.06373e-05	31.9469	SND1,LOC124901743
89	0.00205629	6.90081e-30	452236	7	-0.0233527	143704416	ukb-b-11348	rs7802468	T	C	0.371501	Bread intake || id:ukb-b-11348	TRUE	reported	igd	0.000285113	128.974	OR6B1
90	0.00200486	1e-08	452236	10	-0.0114852	64525135	ukb-b-11348	rs10761661	T	C	0.45322	Bread intake || id:ukb-b-11348	TRUE	reported	igd	7.25625e-05	32.8176	NA
91	0.00234263	1e-08	452236	10	0.0134245	63591768	ukb-b-11348	rs55745436	T	C	0.237279	Bread intake || id:ukb-b-11348	TRUE	reported	igd	7.26093e-05	32.8388	LINC02625
92	0.00202843	4.70002e-08	452236	11	-0.011079	131882807	ukb-b-11348	rs1940033	T	C	0.592727	Bread intake || id:ukb-b-11348	TRUE	reported	igd	6.5961e-05	29.8318	NTM
93	0.00199574	5.30029e-17	452236	12	-0.016725	46170982	ukb-b-11348	rs11183201	C	T	0.507856	Bread intake || id:ukb-b-11348	TRUE	reported	igd	0.000155272	70.23	ARID2
94	0.00254355	1.29987e-11	452236	12	0.017205	50155400	ukb-b-11348	rs6580721	G	A	0.188665	Bread intake || id:ukb-b-11348	TRUE	reported	igd	0.000101163	45.7538	TMBIM6
95	0.00202087	2.5e-10	452236	12	-0.012789	123424071	ukb-b-11348	rs11060853	G	A	0.411804	Bread intake || id:ukb-b-11348	TRUE	reported	igd	8.85509e-05	40.0493	ABCB9
96	0.00204932	2.99999e-09	452236	13	-0.0121606	66204880	ukb-b-11348	rs9564268	C	T	0.615619	Bread intake || id:ukb-b-11348	TRUE	reported	igd	7.78559e-05	35.2118	NA
97	0.00206792	4.20001e-10	452236	13	-0.0129169	66713569	ukb-b-11348	rs9529024	T	A	0.370396	Bread intake || id:ukb-b-11348	TRUE	reported	igd	8.62674e-05	39.0164	NA
98	0.00232226	6.19998e-09	452236	14	-0.013495	97837568	ukb-b-11348	rs11628639	C	T	0.243333	Bread intake || id:ukb-b-11348	TRUE	reported	igd	7.46666e-05	33.7693	NA
99	0.00205547	1.6e-08	452236	14	-0.0116143	98587669	ukb-b-11348	rs9323989	C	T	0.379169	Bread intake || id:ukb-b-11348	TRUE	reported	igd	7.0594e-05	31.9273	LOC105370655
100	0.00200012	4.39997e-08	452236	15	-0.010949	41825092	ukb-b-11348	rs28406095	A	G	0.461729	Bread intake || id:ukb-b-11348	TRUE	reported	igd	6.62587e-05	29.9664	RPAP1
101	0.00248083	4.39997e-08	452236	16	0.0135849	754230	ukb-b-11348	rs4984685	A	G	0.201006	Bread intake || id:ukb-b-11348	TRUE	reported	igd	6.63017e-05	29.9859	FBXL16
102	0.0024253	1.2e-08	452236	18	-0.0138402	53130630	ukb-b-11348	rs62091167	C	A	0.215931	Bread intake || id:ukb-b-11348	TRUE	reported	igd	7.20041e-05	32.5651	TCF4,TCF4-AS1
103	0.00210929	1.79999e-09	452236	18	-0.0126883	40994935	ukb-b-11348	rs656817	G	A	0.334442	Bread intake || id:ukb-b-11348	TRUE	reported	igd	8.00082e-05	36.1853	NA
104	0.002003	1.5e-08	452236	21	0.011348	46496880	ukb-b-11348	rs7276867	C	G	0.541677	Bread intake || id:ukb-b-11348	TRUE	reported	igd	7.0971e-05	32.0978	ADARB1
105	0.0022053	1.7e-10	441640	1	0.0140866	113097633	ukb-b-15926	rs10857964	C	T	0.205117	Cereal intake || id:ukb-b-15926	TRUE	reported	igd	9.2378e-05	40.8014	ST7L
106	0.00193279	1.7e-09	441640	1	0.0116473	44248272	ukb-b-15926	rs12354267	C	T	0.309145	Cereal intake || id:ukb-b-15926	TRUE	reported	igd	8.22199e-05	36.3144	ST3GAL3
107	0.0020189	1.79999e-09	441640	1	-0.0121483	153797015	ukb-b-15926	rs112780312	A	G	0.274969	Cereal intake || id:ukb-b-15926	TRUE	reported	igd	8.1978e-05	36.2076	GATAD2B
108	0.00180474	1.59993e-11	441640	2	-0.0121653	45189441	ukb-b-15926	rs184643	A	G	0.56672	Cereal intake || id:ukb-b-15926	TRUE	reported	igd	0.000102873	45.4375	NA
109	0.00206041	2.70023e-11	441640	2	-0.013728	60204427	ukb-b-15926	rs6545770	T	A	0.748101	Cereal intake || id:ukb-b-15926	TRUE	reported	igd	0.000100507	44.3921	NA
110	0.00201241	1.5e-08	441640	2	0.0114	136608646	ukb-b-15926	rs4988235	A	G	0.736893	Cereal intake || id:ukb-b-15926	TRUE	reported	igd	7.26569e-05	32.0904	MCM6
111	0.00184665	1.2e-08	441640	3	0.0105252	35775115	ukb-b-15926	rs67723420	A	T	0.376335	Cereal intake || id:ukb-b-15926	TRUE	reported	igd	7.35514e-05	32.4855	ARPP21
112	0.00181499	9.70063e-21	441640	3	-0.016951	25110415	ukb-b-15926	rs7619139	A	T	0.588533	Cereal intake || id:ukb-b-15926	TRUE	reported	igd	0.000197464	87.2248	RARB
113	0.00180031	2.99985e-11	441640	3	0.0119674	141140968	ukb-b-15926	rs9846396	T	C	0.441556	Cereal intake || id:ukb-b-15926	TRUE	reported	igd	0.000100044	44.1879	ZBTB38
114	0.00181501	2.1e-10	441640	4	-0.0115334	93465297	ukb-b-15926	rs11097340	T	C	0.399592	Cereal intake || id:ukb-b-15926	TRUE	reported	igd	9.14215e-05	40.3789	GRID2
115	0.00207131	2.99999e-08	441640	4	-0.0114779	123009766	ukb-b-15926	rs3115230	A	C	0.752001	Cereal intake || id:ukb-b-15926	TRUE	reported	igd	6.95242e-05	30.7067	NA
116	0.00183426	5.00035e-12	441640	4	-0.0126647	39414993	ukb-b-15926	rs11940694	G	A	0.604068	Cereal intake || id:ukb-b-15926	TRUE	reported	igd	0.000107933	47.6723	KLB
117	0.00289378	4.49987e-12	441640	5	0.0200293	87469663	ukb-b-15926	rs10057775	C	T	0.893563	Cereal intake || id:ukb-b-15926	TRUE	reported	igd	0.000108464	47.907	NA
118	0.00322812	1.89998e-08	441640	5	-0.0181581	59650336	ukb-b-15926	rs79642906	A	G	0.083314	Cereal intake || id:ukb-b-15926	TRUE	reported	igd	7.16378e-05	31.6402	PDE4D
119	0.00181017	3.79997e-10	441640	6	-0.0113368	125170409	ukb-b-15926	rs1853931	A	G	0.531294	Cereal intake || id:ukb-b-15926	TRUE	reported	igd	8.88046e-05	39.223	NA
120	0.00210976	7.59976e-11	441640	6	0.0137325	19721681	ukb-b-15926	rs6918737	A	T	0.234488	Cereal intake || id:ukb-b-15926	TRUE	reported	igd	9.59231e-05	42.3673	NA
121	0.00178933	3.09999e-08	441640	6	0.00990084	50789176	ukb-b-15926	rs2817377	A	G	0.537948	Cereal intake || id:ukb-b-15926	TRUE	reported	igd	6.9321e-05	30.6169	TFAP2B
122	0.00210238	5.30029e-18	441640	6	0.0181793	51258579	ukb-b-15926	rs2504706	C	T	0.234682	Cereal intake || id:ukb-b-15926	TRUE	reported	igd	0.000169274	74.7704	NA
123	0.00179165	1.29987e-22	441640	6	0.0175265	98310484	ukb-b-15926	rs9374896	T	C	0.466274	Cereal intake || id:ukb-b-15926	TRUE	reported	igd	0.000216631	95.6934	NA
124	0.00184697	3.40001e-09	441640	7	-0.0109143	17284577	ukb-b-15926	rs4410790	C	T	0.630668	Cereal intake || id:ukb-b-15926	TRUE	reported	igd	7.90623e-05	34.9197	LOC101927609
125	0.00225709	1.7e-08	441640	7	0.0127309	1989976	ukb-b-15926	rs62442924	T	C	0.194276	Cereal intake || id:ukb-b-15926	TRUE	reported	igd	7.20312e-05	31.814	MAD1L1
126	0.0026602	1.6e-10	441640	7	0.0170117	73025975	ukb-b-15926	rs13234131	G	A	0.128369	Cereal intake || id:ukb-b-15926	TRUE	reported	igd	9.25888e-05	40.8945	MLXIPL
127	0.0030947	7.79992e-09	441640	8	0.0178679	9183358	ukb-b-15926	rs9987289	G	A	0.908767	Cereal intake || id:ukb-b-15926	TRUE	reported	igd	7.5476e-05	33.3356	LOC157273
128	0.00210523	9.90011e-10	441640	8	-0.0128656	64391730	ukb-b-15926	rs4739095	A	G	0.765732	Cereal intake || id:ukb-b-15926	TRUE	reported	igd	8.45582e-05	37.3473	NA
129	0.0018288	2.1e-08	441640	8	0.0102465	76758514	ukb-b-15926	rs2927238	G	T	0.613181	Cereal intake || id:ukb-b-15926	TRUE	reported	igd	7.10754e-05	31.3918	NA
130	0.00190573	9.79941e-11	441640	9	-0.0123289	86752641	ukb-b-15926	rs2799849	T	C	0.678123	Cereal intake || id:ukb-b-15926	TRUE	reported	igd	9.47581e-05	41.8527	NA
131	0.00252002	1.09999e-10	441640	9	-0.0162685	128528978	ukb-b-15926	rs7040561	A	T	0.850635	Cereal intake || id:ukb-b-15926	TRUE	reported	igd	9.43578e-05	41.6759	PBX3
132	0.00193366	1.5e-09	441640	11	0.0116885	28742220	ukb-b-15926	rs491711	C	A	0.311975	Cereal intake || id:ukb-b-15926	TRUE	reported	igd	8.27281e-05	36.5389	NA
133	0.00245669	1.29999e-09	441640	11	-0.0149019	77916279	ukb-b-15926	rs2450126	G	A	0.156746	Cereal intake || id:ukb-b-15926	TRUE	reported	igd	8.33063e-05	36.7943	USP35
134	0.00179687	2e-09	441640	11	0.0107836	40966859	ukb-b-15926	rs10837531	G	C	0.455002	Cereal intake || id:ukb-b-15926	TRUE	reported	igd	8.15437e-05	36.0157	LRRC4C
135	0.00186325	2.30001e-09	441640	11	0.0111343	46210773	ukb-b-15926	rs11038810	G	A	0.644091	Cereal intake || id:ukb-b-15926	TRUE	reported	igd	8.085e-05	35.7093	NA
136	0.00179076	1.5e-09	441640	11	-0.0108269	121553314	ukb-b-15926	rs627185	G	C	0.544427	Cereal intake || id:ukb-b-15926	TRUE	reported	igd	8.27616e-05	36.5537	NA
137	0.00202189	4.49987e-15	441640	15	-0.0158518	75027880	ukb-b-15926	rs2472297	T	C	0.261458	Cereal intake || id:ukb-b-15926	TRUE	reported	igd	0.00013916	61.4667	NA
138	0.00181843	2.30001e-09	441640	16	0.0108629	73912588	ukb-b-15926	rs1104608	C	G	0.426239	Cereal intake || id:ukb-b-15926	TRUE	reported	igd	8.07969e-05	35.6859	ZFHX3
139	0.00247848	1.2e-08	441640	17	-0.0141222	27382061	ukb-b-15926	rs68136852	A	C	0.152389	Cereal intake || id:ukb-b-15926	TRUE	reported	igd	7.35078e-05	32.4662	PIPOX
140	0.00179925	9.49992e-09	441640	17	-0.0103258	38125856	ukb-b-15926	rs3859193	A	T	0.470074	Cereal intake || id:ukb-b-15926	TRUE	reported	igd	7.45699e-05	32.9354	GSDMA
141	0.00254108	3.19963e-22	441640	18	-0.0246368	1839564	ukb-b-15926	rs8097544	G	A	0.145206	Cereal intake || id:ukb-b-15926	TRUE	reported	igd	0.0002128	94.0005	NA
142	0.00194889	4.49997e-09	441640	18	0.0114312	6407483	ukb-b-15926	rs4797242	A	C	0.297207	Cereal intake || id:ukb-b-15926	TRUE	reported	igd	7.78945e-05	34.4038	L3MBTL4
143	0.00279947	1.09999e-08	441640	19	0.0160114	18818335	ukb-b-15926	rs11670024	G	A	0.115508	Cereal intake || id:ukb-b-15926	TRUE	reported	igd	7.40639e-05	32.7118	CRTC1
144	0.00228744	1.2e-08	441640	19	-0.0130354	31211647	ukb-b-15926	rs6510177	C	T	0.805589	Cereal intake || id:ukb-b-15926	TRUE	reported	igd	7.35274e-05	32.4749	LOC105372354
145	0.00363312	1.09999e-09	441640	19	0.0221411	42752078	ukb-b-15926	rs78854891	C	T	0.065728	Cereal intake || id:ukb-b-15926	TRUE	reported	igd	8.4088e-05	37.1396	ERF
146	0.00227695	2.70023e-15	441640	19	0.0180024	45422846	ukb-b-15926	rs56131196	A	G	0.188724	Cereal intake || id:ukb-b-15926	TRUE	reported	igd	0.000141522	62.5103	APOC1
147	0.00184331	3.90032e-29	441640	19	-0.0206515	49259529	ukb-b-15926	rs838133	G	A	0.549201	Cereal intake || id:ukb-b-15926	TRUE	reported	igd	0.000284128	125.518	FUT1,FGF21
148	0.00198419	4e-09	428860	1	0.0116767	177855517	ukb-b-5237	rs516636	A	C	0.208913	Coffee intake || id:ukb-b-5237	TRUE	reported	igd	8.07464e-05	34.6315	NA
149	0.00184972	4.19952e-11	428860	1	0.0122025	96274668	ukb-b-5237	rs4615895	A	G	0.740926	Coffee intake || id:ukb-b-5237	TRUE	reported	igd	0.000101467	43.5195	NA
150	0.0021386	9.79941e-15	428860	2	0.0165558	637498	ukb-b-5237	rs13387939	A	C	0.828363	Coffee intake || id:ukb-b-5237	TRUE	reported	igd	0.000139722	59.9293	NA
151	0.00165695	1e-15	428860	2	0.0132935	27742603	ukb-b-5237	rs780093	C	T	0.615839	Coffee intake || id:ukb-b-5237	TRUE	reported	igd	0.000150065	64.3662	GCKR
152	0.00186429	2.80001e-08	428860	2	0.01035	49368391	ukb-b-5237	rs12989746	T	G	0.249928	Coffee intake || id:ukb-b-5237	TRUE	reported	igd	7.18633e-05	30.8214	FSHR
153	0.00236585	1.7e-08	428860	2	-0.0133431	62780440	ukb-b-5237	rs1527961	C	T	0.1349	Coffee intake || id:ukb-b-5237	TRUE	reported	igd	7.41637e-05	31.808	NA
154	0.00175623	2e-08	428860	4	0.00985502	17424930	ukb-b-5237	rs2597805	T	C	0.682463	Coffee intake || id:ukb-b-5237	TRUE	reported	igd	7.34184e-05	31.4884	NA
155	0.00166052	1.79999e-09	428860	4	0.00998689	106075498	ukb-b-5237	rs2189234	G	T	0.617795	Coffee intake || id:ukb-b-5237	TRUE	reported	igd	8.43374e-05	36.1718	TET2,LOC124900868
156	0.00221005	1.29987e-11	428860	5	0.0149472	87943710	ukb-b-5237	rs13163336	A	C	0.15761	Coffee intake || id:ukb-b-5237	TRUE	reported	igd	0.000106648	45.7418	LINC00461
157	0.00170562	2.39994e-11	428860	5	-0.0113972	7391462	ukb-b-5237	rs12514566	A	G	0.337107	Coffee intake || id:ukb-b-5237	TRUE	reported	igd	0.000104105	44.6509	LINC02142,LOC107986403
158	0.00170743	4.79999e-10	428860	6	-0.0106317	51179260	ukb-b-5237	rs2465037	A	C	0.343017	Coffee intake || id:ukb-b-5237	TRUE	reported	igd	9.03992e-05	38.7719	NA
159	0.0016218	5.60003e-09	428860	6	-0.00945121	98312143	ukb-b-5237	rs1338549	G	T	0.533932	Coffee intake || id:ukb-b-5237	TRUE	reported	igd	7.91827e-05	33.9608	NA
160	0.00177995	1.09999e-09	428860	6	0.0108577	108983527	ukb-b-5237	rs9398171	T	C	0.71064	Coffee intake || id:ukb-b-5237	TRUE	reported	igd	8.67575e-05	37.2099	FOXO3
161	0.00244429	5.00035e-11	428860	7	-0.0160639	17570479	ukb-b-5237	rs73075167	T	A	0.12918	Coffee intake || id:ukb-b-5237	TRUE	reported	igd	0.000100702	43.1911	LINC02889
162	0.00166468	4e-08	428860	7	0.00913864	32930597	ukb-b-5237	rs7811609	T	C	0.374746	Coffee intake || id:ukb-b-5237	TRUE	reported	igd	7.02677e-05	30.137	KBTBD2
163	0.00178517	5.40008e-29	428860	7	0.0199509	75615006	ukb-b-5237	rs1057868	T	C	0.284986	Coffee intake || id:ukb-b-5237	TRUE	reported	igd	0.000291155	124.9	POR
164	0.00167288	1.1995e-120	428860	7	0.039072	17284577	ukb-b-5237	rs4410790	C	T	0.632141	Coffee intake || id:ukb-b-5237	TRUE	reported	igd	0.00127038	545.506	LOC101927609
165	0.00237033	7.50067e-15	428860	7	0.0184292	73037956	ukb-b-5237	rs34060476	G	A	0.133855	Coffee intake || id:ukb-b-5237	TRUE	reported	igd	0.000140935	60.4496	MLXIPL
166	0.00162895	1.89998e-08	428860	8	-0.00915347	110443480	ukb-b-5237	rs6469262	C	T	0.564966	Coffee intake || id:ukb-b-5237	TRUE	reported	igd	7.36222e-05	31.5758	PKHD1L1
167	0.00431659	3.89996e-09	428860	8	-0.0254259	33790200	ukb-b-5237	rs78267637	G	C	0.038115	Coffee intake || id:ukb-b-5237	TRUE	reported	igd	8.08948e-05	34.6952	LOC105379364
168	0.00185374	1.89998e-09	428860	8	-0.0111372	109128653	ukb-b-5237	rs442355	C	G	0.254435	Coffee intake || id:ukb-b-5237	TRUE	reported	igd	8.41593e-05	36.0954	NA
169	0.00164159	1e-08	428860	9	-0.00939786	27953724	ukb-b-5237	rs10119174	C	G	0.571035	Coffee intake || id:ukb-b-5237	TRUE	reported	igd	7.64152e-05	32.7738	LINGO2
170	0.00617871	6.19998e-09	428860	10	0.0359086	135315795	ukb-b-5237	rs117810762	A	G	0.017881	Coffee intake || id:ukb-b-5237	TRUE	reported	igd	7.87502e-05	33.7753	LOC105378575
171	0.00217536	1.29987e-11	428860	12	-0.0147305	11316437	ukb-b-5237	rs61928609	C	A	0.835328	Coffee intake || id:ukb-b-5237	TRUE	reported	igd	0.000106908	45.8533	PRH1,PRH1-PRR4,PRH1-TAS2R14
172	0.00182733	1.09901e-142	428860	15	0.0464708	75027880	ukb-b-5237	rs2472297	T	C	0.262883	Coffee intake || id:ukb-b-5237	TRUE	reported	igd	0.00150576	646.732	NA
173	0.00551601	1.89998e-08	428860	15	-0.0310299	75174251	ukb-b-5237	rs117968677	A	G	0.024207	Coffee intake || id:ukb-b-5237	TRUE	reported	igd	7.37841e-05	31.6453	NA
174	0.00173692	1.29999e-09	428860	16	0.0105333	70927078	ukb-b-5237	rs8056750	T	C	0.359129	Coffee intake || id:ukb-b-5237	TRUE	reported	igd	8.57465e-05	36.7762	HYDIN
175	0.00164436	1.69981e-29	428860	16	0.0185426	53800954	ukb-b-5237	rs1421085	C	T	0.40357	Coffee intake || id:ukb-b-5237	TRUE	reported	igd	0.000296417	127.159	FTO,LOC124903691
176	0.00187872	4.09996e-08	428860	17	-0.0103075	46155786	ukb-b-5237	rs62064918	T	C	0.244545	Coffee intake || id:ukb-b-5237	TRUE	reported	igd	7.01837e-05	30.101	CBX1
177	0.00223845	8.60003e-09	428860	17	0.0128864	60150383	ukb-b-5237	rs57918684	A	G	0.154747	Coffee intake || id:ukb-b-5237	TRUE	reported	igd	7.72715e-05	33.1411	NA
178	0.00164162	3.69999e-11	428860	17	-0.0108602	17845800	ukb-b-5237	rs7224815	T	A	0.407832	Coffee intake || id:ukb-b-5237	TRUE	reported	igd	0.00010204	43.7651	TOM1L2
179	0.00169853	2.29985e-11	428860	18	-0.0113533	40950954	ukb-b-5237	rs630194	C	T	0.343374	Coffee intake || id:ukb-b-5237	TRUE	reported	igd	0.000104169	44.6782	NA
180	0.00161917	3.79997e-08	428860	18	-0.00890339	55032486	ukb-b-5237	rs1942965	C	T	0.504585	Coffee intake || id:ukb-b-5237	TRUE	reported	igd	7.04985e-05	30.236	ST8SIA3
181	0.00189543	5.60015e-20	428860	18	0.0173461	57852587	ukb-b-5237	rs476828	C	T	0.237409	Coffee intake || id:ukb-b-5237	TRUE	reported	igd	0.000195249	83.7503	NA
182	0.00163351	8.9002e-15	428860	19	0.0126667	41353107	ukb-b-5237	rs56113850	C	T	0.578109	Coffee intake || id:ukb-b-5237	TRUE	reported	igd	0.000140187	60.1286	CYP2A6
183	0.00187898	2.69998e-08	428860	19	0.0104504	18495908	ukb-b-5237	rs75347775	A	G	0.244531	Coffee intake || id:ukb-b-5237	TRUE	reported	igd	7.21231e-05	30.9328	GDF15,MIR3189
184	0.00166919	4.49997e-10	428860	20	0.0104106	45840459	ukb-b-5237	rs6063085	C	A	0.373473	Coffee intake || id:ukb-b-5237	TRUE	reported	igd	9.06954e-05	38.899	ZMYND8
185	0.00163929	2.5e-10	428860	20	0.0103704	62891820	ukb-b-5237	rs6062682	T	C	0.464546	Coffee intake || id:ukb-b-5237	TRUE	reported	igd	9.3309e-05	40.02	PCMTD2
186	0.00183597	4.30002e-09	428860	22	-0.0107777	41215672	ukb-b-5237	rs13054099	C	T	0.261004	Coffee intake || id:ukb-b-5237	TRUE	reported	igd	8.03472e-05	34.4603	SLC25A17
187	0.00680848	3.29989e-11	428860	22	-0.0451683	24870527	ukb-b-5237	rs17842490	G	A	0.014248	Coffee intake || id:ukb-b-5237	TRUE	reported	igd	0.000102614	44.0114	ADORA2A-AS1
188	0.00327852	3.40001e-08	451486	1	0.0180965	4670487	ukb-b-1489	rs78876700	A	G	0.137431	Cheese intake || id:ukb-b-1489	TRUE	reported	igd	6.74776e-05	30.4671	NA
189	0.00233731	1.79999e-08	451486	1	0.0131666	93676011	ukb-b-1489	rs531358	T	C	0.649768	Cheese intake || id:ukb-b-1489	TRUE	reported	igd	7.02813e-05	31.7331	CCDC18
190	0.00339704	4.20001e-08	451486	1	0.0186266	98546134	ukb-b-1489	rs2802530	A	G	0.876502	Cheese intake || id:ukb-b-1489	TRUE	reported	igd	6.65875e-05	30.0652	LOC124900404
191	0.00241592	4.79999e-08	451486	1	-0.0131886	154295592	ukb-b-1489	rs6685323	T	C	0.309293	Cheese intake || id:ukb-b-1489	TRUE	reported	igd	6.60023e-05	29.801	AQP10
192	0.00244494	1.2e-09	451486	2	0.0148578	24049453	ukb-b-1489	rs2339928	A	G	0.704069	Cheese intake || id:ukb-b-1489	TRUE	reported	igd	8.17886e-05	36.9293	ATAD2B
193	0.00292518	4.39997e-08	451486	2	0.0160073	58433375	ukb-b-1489	rs12475594	G	A	0.178459	Cheese intake || id:ukb-b-1489	TRUE	reported	igd	6.6322e-05	29.9453	FANCL
194	0.00234182	1e-31	451486	2	0.0274418	45154689	ukb-b-1489	rs504675	T	C	0.352634	Cheese intake || id:ukb-b-1489	TRUE	reported	igd	0.000304048	137.314	LINC01833
195	0.00340166	6.70039e-11	451486	2	0.0222011	136484232	ukb-b-1489	rs72970243	A	G	0.12044	Cheese intake || id:ukb-b-1489	TRUE	reported	igd	9.4337e-05	42.5957	NA
196	0.00261651	3.89996e-10	451486	2	0.0163749	166299635	ukb-b-1489	rs1514755	G	A	0.239596	Cheese intake || id:ukb-b-1489	TRUE	reported	igd	8.67422e-05	39.1661	NA
197	0.00328458	2.39999e-09	451486	3	0.0196018	161549397	ukb-b-1489	rs79184944	A	T	0.134346	Cheese intake || id:ukb-b-1489	TRUE	reported	igd	7.88776e-05	35.6148	NA
198	0.00228781	1.2e-08	451486	3	0.0130245	36915814	ukb-b-1489	rs4296548	G	T	0.609594	Cheese intake || id:ukb-b-1489	TRUE	reported	igd	7.17805e-05	32.4101	TRANK1
199	0.00316317	1.40001e-08	451486	3	-0.0179341	68410652	ukb-b-1489	rs62245792	A	T	0.150049	Cheese intake || id:ukb-b-1489	TRUE	reported	igd	7.11933e-05	32.1449	TAFA1
200	0.00827804	9.80009e-09	451486	3	-0.0474668	107637010	ukb-b-1489	rs77742462	G	A	0.020525	Cheese intake || id:ukb-b-1489	TRUE	reported	igd	7.28197e-05	32.8793	LINC00636
201	0.0022428	1e-10	451486	3	-0.0144972	49890613	ukb-b-1489	rs2352974	T	C	0.48979	Cheese intake || id:ukb-b-1489	TRUE	reported	igd	9.25343e-05	41.7816	TRAIP
202	0.00567262	2.5e-08	451486	3	0.0316294	194803510	ukb-b-1489	rs6774906	C	A	0.040653	Cheese intake || id:ukb-b-1489	TRUE	reported	igd	6.88558e-05	31.0894	XXYLT1
203	0.00224121	2.90001e-08	451486	3	-0.0124361	56704919	ukb-b-1489	rs4681981	A	C	0.469086	Cheese intake || id:ukb-b-1489	TRUE	reported	igd	6.81914e-05	30.7894	TASOR
204	0.00435152	2.19999e-08	451486	4	0.0243652	61251106	ukb-b-1489	rs4860341	C	T	0.928742	Cheese intake || id:ukb-b-1489	TRUE	reported	igd	6.94358e-05	31.3513	NA
205	0.00306664	1.9002e-11	451486	4	-0.0205914	17788715	ukb-b-1489	rs73096946	C	T	0.157396	Cheese intake || id:ukb-b-1489	TRUE	reported	igd	9.98524e-05	45.0863	NA
206	0.00425285	7.00003e-12	451486	4	-0.0291639	103188709	ukb-b-1489	rs13107325	T	C	0.074693	Cheese intake || id:ukb-b-1489	TRUE	reported	igd	0.000104146	47.025	SLC39A8
207	0.00225751	1.79999e-08	451486	4	-0.0127071	45182527	ukb-b-1489	rs10938397	G	A	0.434462	Cheese intake || id:ukb-b-1489	TRUE	reported	igd	7.01712e-05	31.6834	NA
208	0.00258904	1.29999e-08	451486	4	0.0147298	170228542	ukb-b-1489	rs4692708	C	A	0.252659	Cheese intake || id:ukb-b-1489	TRUE	reported	igd	7.16871e-05	32.3679	LOC105377529
209	0.00229427	2.39999e-08	451486	5	-0.0128007	87985295	ukb-b-1489	rs26579	C	G	0.586217	Cheese intake || id:ukb-b-1489	TRUE	reported	igd	6.89452e-05	31.1298	LINC00461,MEF2C-AS2
210	0.00227073	3.89996e-08	451486	5	-0.0124766	153597288	ukb-b-1489	rs6873324	C	A	0.425802	Cheese intake || id:ukb-b-1489	TRUE	reported	igd	6.68634e-05	30.1898	GALNT10,LOC107986465
211	0.00250387	1.5e-08	451486	6	0.0141706	4478474	ukb-b-1489	rs9504123	C	A	0.274743	Cheese intake || id:ukb-b-1489	TRUE	reported	igd	7.09378e-05	32.0296	LOC105374894
212	0.00290699	2.49977e-13	451486	6	0.0212756	19028788	ukb-b-1489	rs975303	G	A	0.181313	Cheese intake || id:ukb-b-1489	TRUE	reported	igd	0.000118626	53.5642	LOC105374958
213	0.00223591	1.6e-08	451486	6	0.0126363	62630863	ukb-b-1489	rs1931805	C	T	0.500062	Cheese intake || id:ukb-b-1489	TRUE	reported	igd	7.07386e-05	31.9396	KHDRBS2
214	0.00249985	1.29999e-09	451486	7	0.0151797	140144414	ukb-b-1489	rs113367286	T	C	0.278467	Cheese intake || id:ukb-b-1489	TRUE	reported	igd	8.16618e-05	36.872	NA
215	0.00267855	4.49997e-10	451486	7	-0.0167006	2203808	ukb-b-1489	rs34198643	T	C	0.224165	Cheese intake || id:ukb-b-1489	TRUE	reported	igd	8.6096e-05	38.8743	MAD1L1
216	0.00239456	8.99995e-09	451486	7	-0.0137634	115461436	ukb-b-1489	rs12672200	A	G	0.325794	Cheese intake || id:ukb-b-1489	TRUE	reported	igd	7.31685e-05	33.0368	NA
217	0.00241153	1.40001e-09	451486	7	-0.0146166	132526871	ukb-b-1489	rs9649582	T	A	0.317256	Cheese intake || id:ukb-b-1489	TRUE	reported	igd	8.13632e-05	36.7372	CHCHD3
218	0.00225388	2.09991e-16	451486	8	-0.0185161	9173358	ukb-b-1489	rs7012814	A	G	0.473966	Cheese intake || id:ukb-b-1489	TRUE	reported	igd	0.000149461	67.4894	NA
219	0.00226925	3.59998e-08	451486	8	-0.0124974	144246027	ukb-b-1489	rs7386207	T	C	0.563517	Cheese intake || id:ukb-b-1489	TRUE	reported	igd	6.7174e-05	30.33	NA
220	0.00256186	2.69998e-10	451486	8	0.0161808	10187716	ukb-b-1489	rs13257887	C	T	0.358942	Cheese intake || id:ukb-b-1489	TRUE	reported	igd	8.835e-05	39.8921	MSRA
221	0.0034399	5.30005e-10	451486	9	0.0213573	88029000	ukb-b-1489	rs3911016	G	T	0.120938	Cheese intake || id:ukb-b-1489	TRUE	reported	igd	8.53728e-05	38.5478	LOC105376121
222	0.002293	1.6e-08	451486	9	0.0129596	124640841	ukb-b-1489	rs4503172	T	C	0.608301	Cheese intake || id:ukb-b-1489	TRUE	reported	igd	7.07457e-05	31.9428	TTLL11
223	0.004035	4.09996e-08	451486	10	-0.0221467	63682387	ukb-b-1489	rs1806771	G	T	0.087876	Cheese intake || id:ukb-b-1489	TRUE	reported	igd	6.67203e-05	30.1251	ARID5B
224	0.00497824	2.39999e-08	451486	10	0.0277726	106766879	ukb-b-1489	rs73335955	C	T	0.05334	Cheese intake || id:ukb-b-1489	TRUE	reported	igd	6.89298e-05	31.1229	SORCS3
225	0.00283438	7.19946e-11	451486	11	-0.0184695	65577516	ukb-b-1489	rs10896050	T	G	0.193171	Cheese intake || id:ukb-b-1489	TRUE	reported	igd	9.40392e-05	42.4612	LOC124902693
226	0.00271432	1.09999e-09	451486	11	0.0165432	7946480	ukb-b-1489	rs67238148	T	G	0.217471	Cheese intake || id:ukb-b-1489	TRUE	reported	igd	8.22691e-05	37.1463	OR10A6
227	0.00227272	2.60016e-12	451486	11	0.0159029	43633645	ukb-b-1489	rs7936836	A	C	0.417538	Cheese intake || id:ukb-b-1489	TRUE	reported	igd	0.000108435	48.962	HSD17B12
228	0.00492718	4.00037e-11	451486	11	0.0325373	124942269	ukb-b-1489	rs73024305	C	G	0.054789	Cheese intake || id:ukb-b-1489	TRUE	reported	igd	9.65784e-05	43.6078	SLC37A2
229	0.00281988	1.2e-08	451486	11	-0.0160712	89943676	ukb-b-1489	rs12786959	T	A	0.196267	Cheese intake || id:ukb-b-1489	TRUE	reported	igd	7.19382e-05	32.4813	CHORDC1
230	0.00255161	2.39999e-08	451486	12	-0.0142421	371786	ukb-b-1489	rs524468	G	A	0.260633	Cheese intake || id:ukb-b-1489	TRUE	reported	igd	6.89994e-05	31.1543	SLC6A13
231	0.00226242	1.29999e-08	451486	12	-0.0128634	107291383	ukb-b-1489	rs1024853	G	C	0.437902	Cheese intake || id:ukb-b-1489	TRUE	reported	igd	7.15962e-05	32.3268	NA
232	0.00230588	1.09999e-08	451486	12	-0.013175	22322789	ukb-b-1489	rs7298331	C	A	0.604531	Cheese intake || id:ukb-b-1489	TRUE	reported	igd	7.23023e-05	32.6457	NA
233	0.00297985	2.80001e-10	451486	12	0.0187942	49927148	ukb-b-1489	rs12296440	A	G	0.169681	Cheese intake || id:ukb-b-1489	TRUE	reported	igd	8.81001e-05	39.7793	NA
234	0.00257996	1.5e-08	451486	12	0.0145932	121456616	ukb-b-1489	rs61953351	T	G	0.250366	Cheese intake || id:ukb-b-1489	TRUE	reported	igd	7.08598e-05	31.9943	OASL
235	0.00229156	6.70039e-12	451486	13	0.015728	58715219	ukb-b-1489	rs1073242	A	G	0.553825	Cheese intake || id:ukb-b-1489	TRUE	reported	igd	0.000104327	47.1067	NA
236	0.0032085	3.59998e-08	451486	13	-0.0176745	89816082	ukb-b-1489	rs11620149	C	T	0.143308	Cheese intake || id:ukb-b-1489	TRUE	reported	igd	6.72073e-05	30.3451	NA
237	0.00228956	1.79999e-08	451486	14	-0.0128806	30122409	ukb-b-1489	rs17115145	T	C	0.401282	Cheese intake || id:ukb-b-1489	TRUE	reported	igd	7.0096e-05	31.6495	PRKD1
238	0.00270974	1.5e-09	451486	15	0.0163794	83481880	ukb-b-1489	rs35270670	G	A	0.217962	Cheese intake || id:ukb-b-1489	TRUE	reported	igd	8.0921e-05	36.5375	WHAMM
239	0.00232683	3.50026e-11	451486	15	0.0154088	68080886	ukb-b-1489	rs4776970	T	A	0.357982	Cheese intake || id:ukb-b-1489	TRUE	reported	igd	9.71229e-05	43.8537	MAP2K5
240	0.00340698	6.80002e-09	451486	16	0.0197476	7744180	ukb-b-1489	rs12447542	A	G	0.12558	Cheese intake || id:ukb-b-1489	TRUE	reported	igd	7.44068e-05	33.596	RBFOX1
241	0.00262279	2.19999e-10	451486	16	0.016654	1252369	ukb-b-1489	rs61734410	T	C	0.255213	Cheese intake || id:ukb-b-1489	TRUE	reported	igd	8.9295e-05	40.3189	CACNA1H,LOC124903623
242	0.00229986	1.40001e-09	451486	16	-0.0139355	28535834	ukb-b-1489	rs62034322	A	G	0.379848	Cheese intake || id:ukb-b-1489	TRUE	reported	igd	8.13135e-05	36.7147	NA
243	0.00252205	9.90011e-09	451486	16	0.0144554	71992817	ukb-b-1489	rs71386942	A	C	0.268947	Cheese intake || id:ukb-b-1489	TRUE	reported	igd	7.27574e-05	32.8512	PKD1L3
244	0.00229169	1.5e-09	451486	16	0.0138485	30918487	ukb-b-1489	rs11649653	G	C	0.38208	Cheese intake || id:ukb-b-1489	TRUE	reported	igd	8.0875e-05	36.5167	NA
245	0.00324329	7.90005e-10	451486	17	0.0199382	46675977	ukb-b-1489	rs919109	C	G	0.138752	Cheese intake || id:ukb-b-1489	TRUE	reported	igd	8.36989e-05	37.7919	HOXB6, HOXB-AS3
246	0.00256857	3.69999e-11	451486	17	0.0169937	61998469	ukb-b-1489	rs2854175	A	C	0.257474	Cheese intake || id:ukb-b-1489	TRUE	reported	igd	9.69408e-05	43.7715	NA
247	0.00304376	3.59998e-12	451486	17	-0.0211557	44794558	ukb-b-1489	rs12951057	G	C	0.165627	Cheese intake || id:ukb-b-1489	TRUE	reported	igd	0.00010699	48.3094	NSF,LRRC37A2
248	0.00223594	2.60016e-14	451486	18	0.0170282	21143739	ukb-b-1489	rs2960578	G	T	0.496281	Cheese intake || id:ukb-b-1489	TRUE	reported	igd	0.000128445	57.9983	NPC1
249	0.00225868	9.49992e-09	451486	18	0.0129646	44829435	ukb-b-1489	rs1434511	T	C	0.455286	Cheese intake || id:ukb-b-1489	TRUE	reported	igd	7.29681e-05	32.9463	MIR4527HG
250	0.00241026	4.40048e-17	451486	20	-0.0202495	35528475	ukb-b-1489	rs1291145	C	T	0.685848	Cheese intake || id:ukb-b-1489	TRUE	reported	igd	0.000156311	70.5828	SAMHD1
251	0.00239492	3.29997e-08	451486	20	0.013226	51296552	ukb-b-1489	rs6126641	A	G	0.336196	Cheese intake || id:ukb-b-1489	TRUE	reported	igd	6.75463e-05	30.4981	LOC105372666
252	0.00364674	1.10002e-11	451486	22	0.0247617	41992169	ukb-b-1489	rs62236533	A	G	0.108791	Cheese intake || id:ukb-b-1489	TRUE	reported	igd	0.000102109	46.1051	NA
253	0.00188288	2.69998e-08	461900	4	-0.0104646	140870515	ukb-b-8006	rs9997448	T	C	0.369236	Poultry intake || id:ukb-b-8006	TRUE	reported	igd	6.68687e-05	30.8886	MAML3
254	0.00194283	3.69999e-09	461900	8	0.011458	144258705	ukb-b-8006	rs7829800	G	A	0.670759	Poultry intake || id:ukb-b-8006	TRUE	reported	igd	7.52952e-05	34.7813	NA
255	0.00181745	1.09999e-09	461900	9	0.0110747	15664421	ukb-b-8006	rs7046351	A	T	0.509739	Poultry intake || id:ukb-b-8006	TRUE	reported	igd	8.03815e-05	37.131	CCDC171
256	0.00192936	1.7e-08	461900	15	-0.0108759	78894339	ukb-b-8006	rs1051730	A	G	0.331381	Poultry intake || id:ukb-b-8006	TRUE	reported	igd	6.87901e-05	31.7762	CHRNA3
257	0.00185899	1.6e-08	461900	16	0.0105123	6163838	ukb-b-8006	rs9923768	A	G	0.59853	Poultry intake || id:ukb-b-8006	TRUE	reported	igd	6.92251e-05	31.9771	RBFOX1
258	0.00188211	5.89997e-09	461900	18	0.0109515	21070280	ukb-b-8006	rs2565017	A	G	0.372697	Poultry intake || id:ukb-b-8006	TRUE	reported	igd	7.32955e-05	33.8575	NA
259	0.00190089	4.20001e-08	461900	19	-0.0104197	19476365	ukb-b-8006	rs2965200	A	G	0.640011	Poultry intake || id:ukb-b-8006	TRUE	reported	igd	6.50459e-05	30.0465	LOC124904656
260	0.00205323	4.70002e-08	461900	20	0.0112177	50999841	ukb-b-8006	rs2426440	G	A	0.732602	Poultry intake || id:ukb-b-8006	TRUE	reported	igd	6.46184e-05	29.8491	LOC105372666
261	0.00192962	2.5e-09	460443	1	-0.011507	72556393	ukb-b-2209	rs973526	T	C	0.513307	Oily fish intake || id:ukb-b-2209	TRUE	reported	igd	7.72274e-05	35.5614	NEGR1
262	0.00225713	3.69999e-12	460443	1	0.0156803	204596454	ukb-b-2209	rs45501495	T	C	0.236013	Oily fish intake || id:ukb-b-2209	TRUE	reported	igd	0.000104803	48.2607	LRRN2,LOC105371692
263	0.00307567	2.90001e-08	460443	2	-0.0170539	49039237	ukb-b-2209	rs55930451	T	C	0.108001	Oily fish intake || id:ukb-b-2209	TRUE	reported	igd	6.67672e-05	30.7444	NA
264	0.00223629	6.59994e-09	460443	2	0.0129737	77224951	ukb-b-2209	rs55985303	A	G	0.241079	Oily fish intake || id:ukb-b-2209	TRUE	reported	igd	7.3091e-05	33.6565	LRRTM4,LRRTM4-AS1
265	0.0019207	3.50002e-10	460443	2	-0.0120492	59488019	ukb-b-2209	rs17050031	T	C	0.4801	Oily fish intake || id:ukb-b-2209	TRUE	reported	igd	8.54642e-05	39.3546	LINC01793,LOC105374754
266	0.00210096	8e-09	460443	2	0.0121188	145967878	ukb-b-2209	rs275160	C	T	0.700597	Oily fish intake || id:ukb-b-2209	TRUE	reported	igd	7.22564e-05	33.2722	LOC100505498
267	0.00227811	4.39997e-10	460443	3	0.0142105	85517507	ukb-b-2209	rs13070166	A	T	0.228586	Oily fish intake || id:ukb-b-2209	TRUE	reported	igd	8.45e-05	38.9106	CADM2
268	0.00423605	1.09999e-10	460443	3	0.0273225	115214586	ukb-b-2209	rs114497213	T	G	0.05481	Oily fish intake || id:ukb-b-2209	TRUE	reported	igd	9.03449e-05	41.6023	NA
269	0.00386307	1.6e-09	460443	3	-0.0233232	141107612	ukb-b-2209	rs10513136	A	G	0.065424	Oily fish intake || id:ukb-b-2209	TRUE	reported	igd	7.91591e-05	36.451	ZBTB38
270	0.00193122	5.00035e-15	460443	3	0.0151162	71534763	ukb-b-2209	rs1876245	C	T	0.431482	Oily fish intake || id:ukb-b-2209	TRUE	reported	igd	0.000133042	61.266	FOXP1
271	0.00193636	1.2e-08	460443	3	0.0110446	25099776	ukb-b-2209	rs10510554	C	T	0.569277	Oily fish intake || id:ukb-b-2209	TRUE	reported	igd	7.06515e-05	32.5331	RARB
272	0.00251917	3.59998e-08	460443	3	0.0138824	147076253	ukb-b-2209	rs905575	G	C	0.82397	Oily fish intake || id:ukb-b-2209	TRUE	reported	igd	6.59492e-05	30.3677	NA
273	0.00198025	8.49963e-14	460443	3	0.0147781	167184878	ukb-b-2209	rs9841174	C	T	0.373913	Oily fish intake || id:ukb-b-2209	TRUE	reported	igd	0.00012094	55.6923	SERPINI2
274	0.0019595	4.39997e-08	460443	3	-0.0107265	176822676	ukb-b-2209	rs1201289	G	T	0.394525	Oily fish intake || id:ukb-b-2209	TRUE	reported	igd	6.50761e-05	29.9656	TBL1XR1
275	0.00257399	1.89998e-08	460443	4	0.0144775	14935830	ukb-b-2209	rs7683782	G	C	0.833405	Oily fish intake || id:ukb-b-2209	TRUE	reported	igd	6.87017e-05	31.6353	CPEB2-DT
276	0.0019672	1.09999e-08	460443	5	0.0112394	164518993	ukb-b-2209	rs10076975	C	T	0.381413	Oily fish intake || id:ukb-b-2209	TRUE	reported	igd	7.08896e-05	32.6428	NA
277	0.00191598	1.5e-08	460443	5	-0.0108521	166811498	ukb-b-2209	rs10061973	T	G	0.5139	Oily fish intake || id:ukb-b-2209	TRUE	reported	igd	6.9669e-05	32.0807	TENM2
278	0.00284003	6.79986e-17	460443	6	-0.0237173	26488860	ukb-b-2209	rs16891727	A	C	0.129814	Oily fish intake || id:ukb-b-2209	TRUE	reported	igd	0.000151441	69.7401	LOC107986583
279	0.00321908	1.50003e-13	460443	6	-0.0237676	26090270	ukb-b-2209	rs34555420	T	G	0.097821	Oily fish intake || id:ukb-b-2209	TRUE	reported	igd	0.00011838	54.5136	HFE,HFE-AS1
280	0.00223239	1.09999e-08	460443	6	0.012772	88103149	ukb-b-2209	rs12663865	A	G	0.758185	Oily fish intake || id:ukb-b-2209	TRUE	reported	igd	7.10838e-05	32.7322	NA
281	0.00192207	3.10027e-13	460443	6	0.0140098	155847549	ukb-b-2209	rs4869859	C	T	0.449939	Oily fish intake || id:ukb-b-2209	TRUE	reported	igd	0.000115372	53.128	LOC105378068
282	0.00231943	2.49977e-14	460443	7	0.0176735	121947456	ukb-b-2209	rs11767283	G	A	0.221709	Oily fish intake || id:ukb-b-2209	TRUE	reported	igd	0.000126082	58.0605	FEZF1-AS1,FEZF1
283	0.00195628	2.69998e-10	460443	7	-0.0123535	95760694	ukb-b-2209	rs6465487	G	A	0.399814	Oily fish intake || id:ukb-b-2209	TRUE	reported	igd	8.65973e-05	39.8764	SLC25A13
284	0.00194936	2.90001e-14	460443	8	0.0148173	10009949	ukb-b-2209	rs11986122	G	C	0.422568	Oily fish intake || id:ukb-b-2209	TRUE	reported	igd	0.000125465	57.7766	MSRA
285	0.00214766	7.89951e-12	460443	8	0.0146906	64604218	ukb-b-2209	rs790564	C	A	0.722952	Oily fish intake || id:ukb-b-2209	TRUE	reported	igd	0.000101608	46.7893	LOC105375876,LOC124902063
286	0.00191252	1.09999e-09	460443	9	-0.0116474	106772283	ukb-b-2209	rs552234	A	G	0.495449	Oily fish intake || id:ukb-b-2209	TRUE	reported	igd	8.05444e-05	37.0889	NA
287	0.00192877	2.69998e-08	460443	9	-0.0107206	15637447	ukb-b-2209	rs9886779	A	T	0.439213	Oily fish intake || id:ukb-b-2209	TRUE	reported	igd	6.70922e-05	30.8941	CCDC171
288	0.00207341	2.60016e-22	460443	10	-0.0201462	21847178	ukb-b-2209	rs10828250	G	C	0.309332	Oily fish intake || id:ukb-b-2209	TRUE	reported	igd	0.000204999	94.4091	MLLT10
289	0.00197362	1.7e-08	460443	10	0.0111218	80939219	ukb-b-2209	rs703987	C	G	0.615005	Oily fish intake || id:ukb-b-2209	TRUE	reported	igd	6.89632e-05	31.7557	ZMIZ1
290	0.0034254	8e-09	460443	11	0.0197559	46390680	ukb-b-2209	rs61882686	A	C	0.085234	Oily fish intake || id:ukb-b-2209	TRUE	reported	igd	7.22377e-05	33.2636	DGKZ
291	0.00193806	9.30037e-11	460443	11	0.0125555	79217391	ukb-b-2209	rs4278546	G	A	0.441085	Oily fish intake || id:ukb-b-2209	TRUE	reported	igd	9.11419e-05	41.9693	NA
292	0.00195609	4.90004e-09	460443	11	-0.0114437	83187113	ukb-b-2209	rs2374424	G	A	0.601525	Oily fish intake || id:ukb-b-2209	TRUE	reported	igd	7.43271e-05	34.2258	DLG2
293	0.00206615	4.49997e-08	460443	11	-0.0112998	28728332	ukb-b-2209	rs510161	G	C	0.31037	Oily fish intake || id:ukb-b-2209	TRUE	reported	igd	6.49552e-05	29.91	NA
294	0.00210253	6.00067e-13	460443	11	-0.0151398	111452040	ukb-b-2209	rs631490	C	G	0.709106	Oily fish intake || id:ukb-b-2209	TRUE	reported	igd	0.000112598	51.8506	NA
295	0.00220965	8e-10	460443	12	0.0135799	52176235	ukb-b-2209	rs303817	G	A	0.751146	Oily fish intake || id:ukb-b-2209	TRUE	reported	igd	8.20228e-05	37.7698	SCN8A
296	0.00301071	7.00003e-21	460443	12	-0.0282201	110057250	ukb-b-2209	rs35287743	T	G	0.115869	Oily fish intake || id:ukb-b-2209	TRUE	reported	igd	0.000190775	87.8572	NA
297	0.00223046	1.09999e-08	460443	13	-0.0127449	59412819	ukb-b-2209	rs9597870	G	T	0.245844	Oily fish intake || id:ukb-b-2209	TRUE	reported	igd	7.09051e-05	32.6499	NA
298	0.00215651	1.9002e-24	460443	13	-0.0220014	55975115	ukb-b-2209	rs3124402	G	A	0.733261	Oily fish intake || id:ukb-b-2209	TRUE	reported	igd	0.000226008	104.087	NA
299	0.00192275	2e-10	460443	13	-0.0122298	101252635	ukb-b-2209	rs12855717	T	C	0.526774	Oily fish intake || id:ukb-b-2209	TRUE	reported	igd	8.78575e-05	40.4568	NA
300	0.00265295	1.7e-08	460443	13	0.0149567	54220229	ukb-b-2209	rs1361016	G	T	0.844853	Oily fish intake || id:ukb-b-2209	TRUE	reported	igd	6.90252e-05	31.7842	NA
301	0.00273045	8.10009e-09	460443	13	-0.0157428	93477312	ukb-b-2209	rs9301837	A	C	0.143273	Oily fish intake || id:ukb-b-2209	TRUE	reported	igd	7.21919e-05	33.2425	GPC5
302	0.00196936	3.50002e-08	460443	14	0.0108608	23650191	ukb-b-2209	rs4982738	A	G	0.582899	Oily fish intake || id:ukb-b-2209	TRUE	reported	igd	6.60494e-05	30.4139	SLC7A8
303	0.00196607	2.5e-08	460443	14	-0.0109641	100279492	ukb-b-2209	rs12896749	C	G	0.384721	Oily fish intake || id:ukb-b-2209	TRUE	reported	igd	6.75372e-05	31.099	EML1
304	0.00199948	2.99985e-13	460443	14	-0.0145833	29766012	ukb-b-2209	rs1951286	G	T	0.644911	Oily fish intake || id:ukb-b-2209	TRUE	reported	igd	0.000115518	53.1956	LOC102724934
305	0.00192478	2.80027e-14	460443	15	0.0146421	47867762	ukb-b-2209	rs28533540	A	G	0.534203	Oily fish intake || id:ukb-b-2209	TRUE	reported	igd	0.000125665	57.8686	SEMA6D
306	0.00194873	2.49977e-21	460443	16	0.0184814	53800954	ukb-b-2209	rs1421085	C	T	0.40341	Oily fish intake || id:ukb-b-2209	TRUE	reported	igd	0.000195302	89.9424	FTO,LOC124903691
307	0.00219679	9.3994e-25	460443	16	0.0225669	83683945	ukb-b-2209	rs11859365	C	A	0.253765	Oily fish intake || id:ukb-b-2209	TRUE	reported	igd	0.000229135	105.527	CDH13
308	0.0020015	2.80027e-11	460443	16	-0.0133201	51495068	ukb-b-2209	rs9889161	T	G	0.357929	Oily fish intake || id:ukb-b-2209	TRUE	reported	igd	9.61803e-05	44.2896	LOC102723323
309	0.00273746	7.29962e-11	460443	17	-0.0178328	29389026	ukb-b-2209	rs28623270	T	A	0.14872	Oily fish intake || id:ukb-b-2209	TRUE	reported	igd	9.21568e-05	42.4367	NA
310	0.00191504	2.5e-08	460443	17	-0.0106774	37928059	ukb-b-2209	rs2952140	T	C	0.482607	Oily fish intake || id:ukb-b-2209	TRUE	reported	igd	6.75103e-05	31.0866	IKZF3
311	0.00197082	4.00037e-11	460443	17	-0.0130135	44184828	ukb-b-2209	rs4510068	T	G	0.402798	Oily fish intake || id:ukb-b-2209	TRUE	reported	igd	9.46842e-05	43.6006	KANSL1
312	0.00229212	1.5e-08	460443	18	-0.0129784	35156177	ukb-b-2209	rs7243428	G	A	0.224648	Oily fish intake || id:ukb-b-2209	TRUE	reported	igd	6.96244e-05	32.0602	NA
313	0.00277809	1.40001e-08	460443	18	0.0157617	1841371	ukb-b-2209	rs9958909	G	T	0.139718	Oily fish intake || id:ukb-b-2209	TRUE	reported	igd	6.99048e-05	32.1893	NA
314	0.00260966	4.70002e-10	460443	18	-0.0162522	53431951	ukb-b-2209	rs59355765	T	C	0.160079	Oily fish intake || id:ukb-b-2209	TRUE	reported	igd	8.42256e-05	38.7842	LOC105372130
315	0.0019244	1.50003e-23	460443	19	-0.0192439	49215095	ukb-b-2209	rs4002471	T	C	0.547362	Oily fish intake || id:ukb-b-2209	TRUE	reported	igd	0.000217133	99.9985	MAMSTR
316	0.00194012	4.30002e-08	460443	19	-0.0106304	22212505	ukb-b-2209	rs7254235	G	A	0.577254	Oily fish intake || id:ukb-b-2209	TRUE	reported	igd	6.51985e-05	30.022	LOC112268248
317	0.0028148	1.6e-08	460443	19	-0.0159106	37438329	ukb-b-2209	rs75887709	G	A	0.13588	Oily fish intake || id:ukb-b-2209	TRUE	reported	igd	6.9386e-05	31.9504	ZNF568
318	0.00223333	2e-09	460443	19	-0.0133895	18467322	ukb-b-2209	rs12983532	T	C	0.251137	Oily fish intake || id:ukb-b-2209	TRUE	reported	igd	7.80572e-05	35.9436	PGPEP1
319	0.00220977	1.7e-08	460443	20	0.0124683	12495731	ukb-b-2209	rs6033437	A	C	0.257329	Oily fish intake || id:ukb-b-2209	TRUE	reported	igd	6.91376e-05	31.836	LOC107985407
320	0.00191451	9.20005e-09	460443	20	0.0110001	33036482	ukb-b-2209	rs6059844	G	A	0.495121	Oily fish intake || id:ukb-b-2209	TRUE	reported	igd	7.1692e-05	33.0123	ITCH
321	0.0019184	1.79999e-09	460443	20	-0.011542	61154107	ukb-b-2209	rs6089753	T	C	0.530967	Oily fish intake || id:ukb-b-2209	TRUE	reported	igd	7.86093e-05	36.1978	MIR1-1HG
322	0.00193719	3.2e-08	460443	21	0.0107114	23340050	ukb-b-2209	rs2827161	G	T	0.422842	Oily fish intake || id:ukb-b-2209	TRUE	reported	igd	6.63962e-05	30.5736	NA
323	0.00223087	2.70023e-14	460443	22	0.0169856	31750013	ukb-b-2209	rs9606833	C	T	0.243593	Oily fish intake || id:ukb-b-2209	TRUE	reported	igd	0.000125888	57.9711	NA
324	0.00167902	9.80009e-09	421764	1	-0.00962858	241054465	ukb-b-16576	rs261809	G	A	0.540636	Dried fruit intake || id:ukb-b-16576	TRUE	reported	igd	7.79667e-05	32.886	RGS7
325	0.00173034	1.09999e-08	421764	1	0.00987818	44031793	ukb-b-16576	rs11586016	C	G	0.371004	Dried fruit intake || id:ukb-b-16576	TRUE	reported	igd	7.72659e-05	32.5903	PTPRF
326	0.00183744	2.80001e-08	421764	1	0.0102051	72270797	ukb-b-16576	rs12137234	T	C	0.303772	Dried fruit intake || id:ukb-b-16576	TRUE	reported	igd	7.31319e-05	30.8465	NEGR1,NEGR1-IT1
327	0.00198541	8.70001e-09	421764	1	0.0114265	91191582	ukb-b-16576	rs72720396	G	A	0.229157	Dried fruit intake || id:ukb-b-16576	TRUE	reported	igd	7.85276e-05	33.1226	NA
328	0.0020058	4.40048e-11	421764	1	0.0132178	204603861	ukb-b-16576	rs11811826	A	T	0.224231	Dried fruit intake || id:ukb-b-16576	TRUE	reported	igd	0.000102951	43.4251	LRRN2
329	0.00170546	6.20012e-17	421764	1	0.0142595	72748669	ukb-b-16576	rs3101339	C	A	0.603285	Dried fruit intake || id:ukb-b-16576	TRUE	reported	igd	0.000165723	69.9074	NEGR1,LOC105378797
330	0.00238518	2.90001e-09	421764	1	-0.0141613	98327133	ukb-b-16576	rs75641275	C	A	0.143372	Dried fruit intake || id:ukb-b-16576	TRUE	reported	igd	8.35715e-05	35.2502	DPYD
331	0.00167381	8.79995e-09	421764	2	-0.00962821	60231826	ukb-b-16576	rs7582086	T	G	0.468273	Dried fruit intake || id:ukb-b-16576	TRUE	reported	igd	7.84468e-05	33.0885	NA
332	0.00168729	6.69993e-10	421764	2	-0.0104154	60718347	ukb-b-16576	rs7599488	T	C	0.426408	Dried fruit intake || id:ukb-b-16576	TRUE	reported	igd	9.03366e-05	38.104	BCL11A
333	0.00167139	2.19989e-12	421764	2	0.01173	101022726	ukb-b-16576	rs4149513	A	G	0.493537	Dried fruit intake || id:ukb-b-16576	TRUE	reported	igd	0.000116767	49.2536	CHST10
334	0.00204011	2.1e-08	421764	2	-0.0114381	166183577	ukb-b-16576	rs17184707	T	C	0.212811	Dried fruit intake || id:ukb-b-16576	TRUE	reported	igd	7.45244e-05	31.4339	SCN2A
335	0.00185921	1.10002e-13	421764	3	-0.0138099	18763543	ukb-b-16576	rs4269101	G	T	0.718948	Dried fruit intake || id:ukb-b-16576	TRUE	reported	igd	0.000130797	55.1724	NA
336	0.00193554	7.59994e-09	421764	3	0.0111797	43941406	ukb-b-16576	rs11720884	G	A	0.250137	Dried fruit intake || id:ukb-b-16576	TRUE	reported	igd	7.90956e-05	33.3621	LOC107986081
337	0.00171869	8.10009e-09	421764	3	0.00991231	147239337	ukb-b-16576	rs57499472	C	T	0.404131	Dried fruit intake || id:ukb-b-16576	TRUE	reported	igd	7.88589e-05	33.2623	NA
338	0.0018423	3.89996e-09	421764	4	0.0108465	2862190	ukb-b-16576	rs10026792	A	G	0.290404	Dried fruit intake || id:ukb-b-16576	TRUE	reported	igd	8.21776e-05	34.6622	ADD1
339	0.00167357	1.79999e-08	421764	4	0.00941595	37175523	ukb-b-16576	rs1648404	T	C	0.476112	Dried fruit intake || id:ukb-b-16576	TRUE	reported	igd	7.50479e-05	31.6547	NA
340	0.00171452	5.19996e-14	421764	6	-0.0129055	31540429	ukb-b-16576	rs746868	G	C	0.614662	Dried fruit intake || id:ukb-b-16576	TRUE	reported	igd	0.000134319	56.6582	LTA,LOC100287329
341	0.00168183	7.19946e-13	421764	6	0.0120673	98547979	ukb-b-16576	rs9385269	T	C	0.524565	Dried fruit intake || id:ukb-b-16576	TRUE	reported	igd	0.000122049	51.4818	NA
342	0.00277607	8.80035e-12	421764	6	0.0189482	25430149	ukb-b-16576	rs2328887	C	T	0.899467	Dried fruit intake || id:ukb-b-16576	TRUE	reported	igd	0.000110448	46.5879	CARMIL1,LOC124901281
343	0.00167714	3.89996e-09	421764	7	-0.00987659	153485282	ukb-b-16576	rs2533273	A	C	0.48453	Dried fruit intake || id:ukb-b-16576	TRUE	reported	igd	8.22186e-05	34.6795	DPP6
344	0.00178604	1.09999e-10	421764	7	-0.0115362	132716502	ukb-b-16576	rs7808471	C	T	0.322136	Dried fruit intake || id:ukb-b-16576	TRUE	reported	igd	9.89078e-05	41.7197	CHCHD3
345	0.00217099	2.99985e-17	421764	7	0.0183338	2109821	ukb-b-16576	rs11772627	C	G	0.18202	Dried fruit intake || id:ukb-b-16576	TRUE	reported	igd	0.000169062	71.316	MAD1L1
346	0.00178709	5.1e-09	421764	8	-0.0104463	144258705	ukb-b-16576	rs7829800	G	A	0.671041	Dried fruit intake || id:ukb-b-16576	TRUE	reported	igd	8.10079e-05	34.1688	NA
347	0.00185722	1.99986e-19	421764	10	0.016739	22058137	ukb-b-16576	rs10740991	C	G	0.717606	Dried fruit intake || id:ukb-b-16576	TRUE	reported	igd	0.000192566	81.2326	DNAJC1
348	0.00167167	9.09997e-09	421764	10	0.00960741	64988931	ukb-b-16576	rs7916868	T	A	0.503499	Dried fruit intake || id:ukb-b-16576	TRUE	reported	igd	7.83083e-05	33.0301	JMJD1C
349	0.00234923	1.29999e-08	421764	10	-0.013361	126723567	ukb-b-16576	rs893856	A	G	0.148988	Dried fruit intake || id:ukb-b-16576	TRUE	reported	igd	7.66874e-05	32.3463	CTBP2
350	0.00181919	1.59993e-16	421764	11	-0.015009	66292908	ukb-b-16576	rs10896126	G	A	0.303582	Dried fruit intake || id:ukb-b-16576	TRUE	reported	igd	0.000161364	68.0684	BBS1,ZDHHC24
351	0.00168442	5.69994e-10	421764	11	0.0104396	43622423	ukb-b-16576	rs11037497	C	G	0.446175	Dried fruit intake || id:ukb-b-16576	TRUE	reported	igd	9.10663e-05	38.4118	HSD17B12
352	0.00167077	2.90001e-09	421764	11	0.00991719	95523433	ukb-b-16576	rs1622515	G	A	0.484704	Dried fruit intake || id:ukb-b-16576	TRUE	reported	igd	8.35292e-05	35.2324	CEP57,FAM76B
353	0.00190081	5.10035e-12	421764	12	0.0131215	108618630	ukb-b-16576	rs3764002	T	C	0.261416	Dried fruit intake || id:ukb-b-16576	TRUE	reported	igd	0.000112972	47.6527	WSCD2,LOC124903077
354	0.00167846	1.79999e-08	421764	14	0.0094566	72170969	ukb-b-16576	rs4140799	A	G	0.531856	Dried fruit intake || id:ukb-b-16576	TRUE	reported	igd	7.52568e-05	31.7429	SIPA1L1
355	0.00277168	7.10068e-16	421764	14	-0.0223628	22038125	ukb-b-16576	rs34162196	T	C	0.101001	Dried fruit intake || id:ukb-b-16576	TRUE	reported	igd	0.000154323	65.0975	OR10G3
356	0.00168126	2.59998e-08	421764	14	0.00935902	77433198	ukb-b-16576	rs10129747	G	A	0.530254	Dried fruit intake || id:ukb-b-16576	TRUE	reported	igd	7.34665e-05	30.9877	NA
357	0.00174235	8.9e-09	421764	15	-0.0100206	47821612	ukb-b-16576	rs1797235	C	G	0.374623	Dried fruit intake || id:ukb-b-16576	TRUE	reported	igd	7.84175e-05	33.0761	SEMA6D
358	0.00258382	4.39997e-08	421764	15	-0.0141434	45319982	ukb-b-16576	rs11632215	C	A	0.120179	Dried fruit intake || id:ukb-b-16576	TRUE	reported	igd	7.10367e-05	29.9627	SORD
359	0.00167238	4.30002e-08	421764	16	-0.0091646	73602926	ukb-b-16576	rs862227	G	A	0.458327	Dried fruit intake || id:ukb-b-16576	TRUE	reported	igd	7.11962e-05	30.03	ZFHX3
360	0.00171571	6.80002e-09	421764	16	0.00994346	52105988	ukb-b-16576	rs1582322	G	A	0.604805	Dried fruit intake || id:ukb-b-16576	TRUE	reported	igd	7.96312e-05	33.5881	LINC02911
361	0.00226174	3.2e-09	421764	17	0.0133946	56419228	ukb-b-16576	rs62084586	C	T	0.165729	Dried fruit intake || id:ukb-b-16576	TRUE	reported	igd	8.31512e-05	35.0729	TSPOAP1-AS1
362	0.00293795	1.40001e-08	421764	17	-0.0166666	1373612	ukb-b-16576	rs8081370	T	C	0.910232	Dried fruit intake || id:ukb-b-16576	TRUE	reported	igd	7.62961e-05	32.1813	MYO1C
363	0.00167202	7.70016e-13	421764	18	0.0119836	21117571	ukb-b-16576	rs4800488	A	C	0.489858	Dried fruit intake || id:ukb-b-16576	TRUE	reported	igd	0.000121778	51.3676	NPC1
364	0.00197514	5.89997e-09	421764	18	0.0114962	57850583	ukb-b-16576	rs17175518	A	C	0.232775	Dried fruit intake || id:ukb-b-16576	TRUE	reported	igd	8.03172e-05	33.8775	NA
365	0.0018176	4.90004e-08	421764	18	0.00991215	60233646	ukb-b-16576	rs11152349	A	G	0.302856	Dried fruit intake || id:ukb-b-16576	TRUE	reported	igd	7.05081e-05	29.7397	ZCCHC2
366	0.00231362	6.70039e-18	421764	19	0.0199445	45411941	ukb-b-16576	rs429358	C	T	0.154208	Dried fruit intake || id:ukb-b-16576	TRUE	reported	igd	0.000176164	74.3122	APOE
367	0.00169613	1.50003e-11	446462	1	0.0114466	153992909	ukb-b-3881	rs2790688	T	C	0.154068	Fresh fruit intake || id:ukb-b-3881	TRUE	reported	igd	0.000102001	45.5442	NUP210L
368	0.00136078	1.09999e-08	446462	1	0.00776806	97304868	ukb-b-3881	rs559734	C	G	0.711817	Fresh fruit intake || id:ukb-b-3881	TRUE	reported	igd	7.29849e-05	32.5872	NA
369	0.0015033	3.69999e-10	446462	1	0.00942073	204564714	ukb-b-3881	rs12044599	G	A	0.21008	Fresh fruit intake || id:ukb-b-3881	TRUE	reported	igd	8.79539e-05	39.2714	LOC105371692
370	0.00125414	1.7e-10	446462	1	-0.00801014	65945906	ukb-b-3881	rs7554485	C	T	0.611539	Fresh fruit intake || id:ukb-b-3881	TRUE	reported	igd	9.13617e-05	40.7931	LEPR
371	0.00137761	1.10002e-21	446462	1	-0.0131742	72729142	ukb-b-3881	rs1620977	G	A	0.730517	Fresh fruit intake || id:ukb-b-3881	TRUE	reported	igd	0.000204796	91.4522	NEGR1
372	0.00196025	1.50003e-12	446462	2	-0.0138606	651365	ukb-b-3881	rs2867113	A	G	0.130942	Fresh fruit intake || id:ukb-b-3881	TRUE	reported	igd	0.000111972	49.9965	NA
373	0.00139033	7.29995e-09	446462	2	0.00804043	58072660	ukb-b-3881	rs17049185	T	G	0.267872	Fresh fruit intake || id:ukb-b-3881	TRUE	reported	igd	7.49041e-05	33.4442	NA
374	0.0012744	3.40017e-11	446462	2	-0.00844567	60235568	ukb-b-3881	rs11896330	A	G	0.632839	Fresh fruit intake || id:ukb-b-3881	TRUE	reported	igd	9.83625e-05	43.9192	NA
375	0.00131242	1.79999e-08	446462	2	0.00738684	225447371	ukb-b-3881	rs72974263	T	C	0.318282	Fresh fruit intake || id:ukb-b-3881	TRUE	reported	igd	7.09507e-05	31.6789	CUL3
376	0.00122339	2.80001e-09	446462	2	-0.00726908	104094008	ukb-b-3881	rs817223	C	T	0.481314	Fresh fruit intake || id:ukb-b-3881	TRUE	reported	igd	7.90697e-05	35.3043	NA
377	0.00129268	6.59933e-11	446462	2	-0.00843921	45157336	ukb-b-3881	rs4953150	T	C	0.344088	Fresh fruit intake || id:ukb-b-3881	TRUE	reported	igd	9.54543e-05	42.6206	LINC01833
378	0.0012287	4.49997e-10	446462	2	-0.00766096	146298007	ukb-b-3881	rs10192394	T	C	0.528785	Fresh fruit intake || id:ukb-b-3881	TRUE	reported	igd	8.70668e-05	38.8752	NA
379	0.001266	6.1e-10	446462	3	-0.00783382	85642479	ukb-b-3881	rs1375566	A	G	0.627412	Fresh fruit intake || id:ukb-b-3881	TRUE	reported	igd	8.57547e-05	38.2893	CADM2
380	0.00122355	2.09991e-13	446462	3	0.00898012	21038260	ukb-b-3881	rs13072255	C	A	0.493966	Fresh fruit intake || id:ukb-b-3881	TRUE	reported	igd	0.000120638	53.8665	NA
381	0.00155324	3.50002e-09	446462	3	0.00917471	185824903	ukb-b-3881	rs1356292	T	C	0.807546	Fresh fruit intake || id:ukb-b-3881	TRUE	reported	igd	7.81428e-05	34.8904	ETV5
382	0.00123354	1.40001e-10	446462	4	0.00791271	59882235	ukb-b-3881	rs12641371	T	C	0.433148	Fresh fruit intake || id:ukb-b-3881	TRUE	reported	igd	9.21551e-05	41.1474	LINC02429
383	0.00122365	5.99998e-10	446462	5	-0.00757392	92950673	ukb-b-3881	rs10064431	C	T	0.522495	Fresh fruit intake || id:ukb-b-3881	TRUE	reported	igd	8.58035e-05	38.3111	NA
384	0.00122061	2.39999e-09	446462	5	0.00728855	95902093	ukb-b-3881	rs149449	A	G	0.489167	Fresh fruit intake || id:ukb-b-3881	TRUE	reported	igd	7.98563e-05	35.6555	LOC101929710
385	0.00122891	1.29987e-11	446462	6	0.00832073	50782834	ukb-b-3881	rs2143081	A	G	0.539822	Fresh fruit intake || id:ukb-b-3881	TRUE	reported	igd	0.000102672	45.8438	NA
386	0.00126583	4.49997e-08	446462	6	-0.0069217	31875712	ukb-b-3881	rs586346	C	T	0.635353	Fresh fruit intake || id:ukb-b-3881	TRUE	reported	igd	6.69671e-05	29.9001	C2
387	0.00144389	4.19952e-20	446462	6	0.0132585	51187787	ukb-b-3881	rs994270	G	C	0.235126	Fresh fruit intake || id:ukb-b-3881	TRUE	reported	igd	0.000188823	84.3177	NA
388	0.00122813	2.80001e-08	446462	7	0.0068183	35078743	ukb-b-3881	rs329274	G	A	0.485636	Fresh fruit intake || id:ukb-b-3881	TRUE	reported	igd	6.90318e-05	30.8221	DPY19L1,LOC105375228
389	0.00125592	2e-08	446462	7	-0.00704676	153495206	ukb-b-3881	rs10271924	T	C	0.492595	Fresh fruit intake || id:ukb-b-3881	TRUE	reported	igd	7.05082e-05	31.4813	DPP6
390	0.00126299	4.10015e-54	446462	7	0.0195637	143723137	ukb-b-3881	rs10249294	A	G	0.372973	Fresh fruit intake || id:ukb-b-3881	TRUE	reported	igd	0.000537136	239.939	NA
391	0.00141599	8.30004e-09	446462	7	-0.00815943	127595077	ukb-b-3881	rs12536253	C	G	0.24901	Fresh fruit intake || id:ukb-b-3881	TRUE	reported	igd	7.43674e-05	33.2045	SND1
392	0.00145251	2.99999e-08	446462	8	-0.00804815	10209623	ukb-b-3881	rs7818437	C	T	0.235903	Fresh fruit intake || id:ukb-b-3881	TRUE	reported	igd	6.87606e-05	30.701	MSRA
393	0.0012406	2.1e-09	446462	8	0.00743079	57436577	ukb-b-3881	rs1866823	A	G	0.544469	Fresh fruit intake || id:ukb-b-3881	TRUE	reported	igd	8.03502e-05	35.876	LINC00968,PENK-AS1
394	0.00137406	1.89998e-08	446462	9	0.00772163	23274223	ukb-b-3881	rs6475724	T	C	0.727296	Fresh fruit intake || id:ukb-b-3881	TRUE	reported	igd	7.0728e-05	31.5795	NA
395	0.00129919	5.69994e-09	446462	9	0.00756738	96217447	ukb-b-3881	rs7869969	G	A	0.330836	Fresh fruit intake || id:ukb-b-3881	TRUE	reported	igd	7.59851e-05	33.9269	FAM120A,FAM120AOS
396	0.00129959	1.29999e-08	446462	9	0.00738857	1734863	ukb-b-3881	rs4302893	A	G	0.334189	Fresh fruit intake || id:ukb-b-3881	TRUE	reported	igd	7.23923e-05	32.3226	LOC105375951
397	0.00125874	1.5e-08	446462	9	0.00712915	5780121	ukb-b-3881	rs2093654	G	A	0.388133	Fresh fruit intake || id:ukb-b-3881	TRUE	reported	igd	7.18435e-05	32.0776	NA
398	0.00126801	7.39997e-09	446462	10	0.00732973	125134393	ukb-b-3881	rs11248509	T	A	0.371237	Fresh fruit intake || id:ukb-b-3881	TRUE	reported	igd	7.48365e-05	33.414	LINC02641
399	0.00122289	3.79997e-08	446462	10	-0.00672322	65313819	ukb-b-3881	rs9919429	G	A	0.486008	Fresh fruit intake || id:ukb-b-3881	TRUE	reported	igd	6.76965e-05	30.2258	REEP3
400	0.00135696	8.10028e-20	446462	10	0.0123642	22098701	ukb-b-3881	rs10828266	G	A	0.715634	Fresh fruit intake || id:ukb-b-3881	TRUE	reported	igd	0.000185923	83.0225	DNAJC1
401	0.00135361	3.40001e-08	446462	10	0.00747457	107577033	ukb-b-3881	rs12780952	A	G	0.286382	Fresh fruit intake || id:ukb-b-3881	TRUE	reported	igd	6.82922e-05	30.4918	LINC02627
402	0.00128576	1.89998e-09	446462	11	-0.00771754	8825774	ukb-b-3881	rs10840126	G	A	0.376121	Fresh fruit intake || id:ukb-b-3881	TRUE	reported	igd	8.06898e-05	36.0277	DENND2B,DENND2B-AS1
403	0.00128277	2.09991e-12	446462	11	0.00901088	47527052	ukb-b-3881	rs10838724	T	G	0.367992	Fresh fruit intake || id:ukb-b-3881	TRUE	reported	igd	0.000110511	49.3441	CELF1
404	0.00212339	5.30005e-09	446462	11	0.0123929	33759092	ukb-b-3881	rs11032362	A	G	0.090976	Fresh fruit intake || id:ukb-b-3881	TRUE	reported	igd	7.62902e-05	34.0631	CD59
405	0.00126932	3.40001e-10	446462	11	0.00796969	63981507	ukb-b-3881	rs60452247	A	G	0.363079	Fresh fruit intake || id:ukb-b-3881	TRUE	reported	igd	8.82913e-05	39.422	FERMT3
406	0.00137614	9.80009e-10	446462	13	-0.00841258	55924013	ukb-b-3881	rs7982441	C	T	0.731883	Fresh fruit intake || id:ukb-b-3881	TRUE	reported	igd	8.36975e-05	37.3707	NA
407	0.00123287	1.7e-08	446462	13	0.00695315	100650708	ukb-b-3881	rs9517948	T	C	0.451352	Fresh fruit intake || id:ukb-b-3881	TRUE	reported	igd	7.12382e-05	31.8073	LINC00554
408	0.00124738	1.7e-09	446462	14	0.00751549	32071665	ukb-b-3881	rs12885598	A	G	0.596671	Fresh fruit intake || id:ukb-b-3881	TRUE	reported	igd	8.13013e-05	36.3007	NUBPL
409	0.0020297	4.00037e-19	446462	14	-0.0181417	22038125	ukb-b-3881	rs34162196	T	C	0.1008	Fresh fruit intake || id:ukb-b-3881	TRUE	reported	igd	0.000178908	79.8896	OR10G3
410	0.00147345	2.49977e-14	446462	14	0.0112324	79943606	ukb-b-3881	rs28479795	T	C	0.221473	Fresh fruit intake || id:ukb-b-3881	TRUE	reported	igd	0.000130147	58.1129	NRXN3
411	0.00198143	4.60002e-09	446462	16	0.0116118	72826387	ukb-b-3881	rs62051554	A	G	0.108545	Fresh fruit intake || id:ukb-b-3881	TRUE	reported	igd	7.69172e-05	34.3431	ZFHX3,ZFHX3-AS1
412	0.00122398	1.10002e-16	446462	16	-0.0101452	73602926	ukb-b-3881	rs862227	G	A	0.457858	Fresh fruit intake || id:ukb-b-3881	TRUE	reported	igd	0.000153858	68.7022	ZFHX3
413	0.00124161	1.09999e-09	446462	16	-0.00757523	19279380	ukb-b-3881	rs1051547	C	T	0.561537	Fresh fruit intake || id:ukb-b-3881	TRUE	reported	igd	8.33682e-05	37.2237	SYT17,LOC105371114
414	0.00608106	3.2e-09	446462	17	0.035995	58443095	ukb-b-3881	rs139042899	C	A	0.013469	Fresh fruit intake || id:ukb-b-3881	TRUE	reported	igd	7.84706e-05	35.0368	USP32
415	0.00124771	1.80011e-14	446462	18	0.0095625	44800515	ukb-b-3881	rs2048522	T	A	0.434968	Fresh fruit intake || id:ukb-b-3881	TRUE	reported	igd	0.000131545	58.7373	LOC124904295
416	0.0013622	4.10015e-14	446462	18	0.0102938	57968685	ukb-b-3881	rs73455661	G	A	0.279338	Fresh fruit intake || id:ukb-b-3881	TRUE	reported	igd	0.000127888	57.1042	LOC105372155
417	0.00124903	2.69998e-08	446462	18	-0.00694613	24131659	ukb-b-3881	rs8095324	G	A	0.404041	Fresh fruit intake || id:ukb-b-3881	TRUE	reported	igd	6.92669e-05	30.927	KCTD1,LOC124904273
418	0.00125477	7.10003e-10	446462	19	-0.00773361	10961273	ukb-b-3881	rs11085749	A	G	0.387076	Fresh fruit intake || id:ukb-b-3881	TRUE	reported	igd	8.50775e-05	37.9869	C19orf38
419	0.00122303	3.10027e-12	446462	19	0.00852802	46196634	ukb-b-3881	rs2302593	G	C	0.486625	Fresh fruit intake || id:ukb-b-3881	TRUE	reported	igd	0.000108891	48.6206	SNRPD2,QPCTL
420	0.00127708	1.9002e-12	446462	19	-0.00899731	49261368	ukb-b-3881	rs739320	C	T	0.60575	Fresh fruit intake || id:ukb-b-3881	TRUE	reported	igd	0.000111162	49.6349	FGF21
421	0.00218432	4.79999e-08	446462	21	-0.0119259	33068937	ukb-b-3881	rs78537042	A	C	0.086801	Fresh fruit intake || id:ukb-b-3881	TRUE	reported	igd	6.67631e-05	29.809	SCAF4
422	0.00520996	4.49997e-08	462630	1	-0.0284929	163859836	ukb-b-8121	rs12563932	C	A	0.029478	Salt added to food || id:ukb-b-8121	TRUE	reported	igd	6.46461e-05	29.9091	NA
423	0.00192721	3.50026e-11	462630	1	0.0127624	187279690	ukb-b-8121	rs10752999	C	A	0.702035	Salt added to food || id:ukb-b-8121	TRUE	reported	igd	9.47833e-05	43.8535	LINC01036
424	0.00365579	2e-08	462630	1	0.0205059	201733115	ukb-b-8121	rs12094804	G	A	0.061754	Salt added to food || id:ukb-b-8121	TRUE	reported	igd	6.80036e-05	31.4625	NAV1,IPO9-AS1,LOC124904483
425	0.00181806	7.19946e-18	462630	1	-0.0156565	44808461	ukb-b-8121	rs11210985	A	G	0.3791	Salt added to food || id:ukb-b-8121	TRUE	reported	igd	0.000160276	74.1602	ERI3
426	0.00299835	2.90001e-08	462630	1	-0.0166292	44010571	ukb-b-8121	rs6695915	G	A	0.095551	Salt added to food || id:ukb-b-8121	TRUE	reported	igd	6.64837e-05	30.7593	PTPRF
427	0.00180649	1.09999e-10	462630	1	0.0116597	91189731	ukb-b-8121	rs1008078	T	C	0.395512	Salt added to food || id:ukb-b-8121	TRUE	reported	igd	9.0039e-05	41.6583	NA
428	0.00177008	6.59933e-18	462630	2	0.0152609	45154908	ukb-b-8121	rs528301	A	G	0.554846	Salt added to food || id:ukb-b-8121	TRUE	reported	igd	0.000160646	74.3315	LINC01833
429	0.00176491	1.2e-08	462630	2	0.0100673	198880378	ukb-b-8121	rs976179	T	A	0.485324	Salt added to food || id:ukb-b-8121	TRUE	reported	igd	7.03261e-05	32.5371	PLCL1
430	0.001896	1.10002e-12	462630	2	0.0135021	212590841	ukb-b-8121	rs55897719	A	C	0.316817	Salt added to food || id:ukb-b-8121	TRUE	reported	igd	0.000109609	50.7136	ERBB4
431	0.00192978	5.10035e-27	462630	2	-0.0207723	145632077	ukb-b-8121	rs7591518	C	T	0.298453	Salt added to food || id:ukb-b-8121	TRUE	reported	igd	0.000250387	115.865	TEX41
432	0.00201908	2.90001e-09	462630	2	-0.0119879	26928811	ukb-b-8121	rs11126666	A	G	0.255562	Salt added to food || id:ukb-b-8121	TRUE	reported	igd	7.61925e-05	35.2515	KCNK3
433	0.00196454	1e-08	462630	2	0.0112558	63495365	ukb-b-8121	rs2263636	C	A	0.719001	Salt added to food || id:ukb-b-8121	TRUE	reported	igd	7.09523e-05	32.8268	WDPCP
434	0.00204252	2.99985e-23	462630	2	0.0202846	138318976	ukb-b-8121	rs13400612	G	C	0.246906	Salt added to food || id:ukb-b-8121	TRUE	reported	igd	0.000213144	98.6276	THSD7B
435	0.00189646	2.80027e-15	462630	2	0.014981	164378068	ukb-b-8121	rs12988960	C	G	0.315972	Salt added to food || id:ukb-b-8121	TRUE	reported	igd	0.000134866	62.4011	NA
436	0.0018018	7.29995e-09	462630	2	-0.0104199	104288396	ukb-b-8121	rs264932	G	A	0.605889	Salt added to food || id:ukb-b-8121	TRUE	reported	igd	7.22851e-05	33.4435	NA
437	0.00253318	3.79997e-09	462630	2	0.014931	143958864	ukb-b-8121	rs7581335	T	A	0.140518	Salt added to food || id:ukb-b-8121	TRUE	reported	igd	7.50895e-05	34.7411	ARHGAP15
438	0.00185017	1.50003e-11	462630	2	0.0124815	177070172	ukb-b-8121	rs17805497	C	T	0.345071	Salt added to food || id:ukb-b-8121	TRUE	reported	igd	9.83635e-05	45.5102	NA
439	0.00176741	4.39997e-08	462630	3	-0.00967564	7455198	ukb-b-8121	rs13084934	T	A	0.494691	Salt added to food || id:ukb-b-8121	TRUE	reported	igd	6.47773e-05	29.9697	GRM7
440	0.00199794	1.40001e-08	462630	3	0.0113408	33420650	ukb-b-8121	rs6776248	C	T	0.26336	Salt added to food || id:ukb-b-8121	TRUE	reported	igd	6.964e-05	32.2196	FBXL2
441	0.00181724	1.9002e-20	462630	3	-0.0168372	85593584	ukb-b-8121	rs6780346	T	C	0.620997	Salt added to food || id:ukb-b-8121	TRUE	reported	igd	0.000185524	85.8447	CADM2
442	0.00181467	3.29989e-20	462630	3	0.016712	18634962	ukb-b-8121	rs400750	G	T	0.616712	Salt added to food || id:ukb-b-8121	TRUE	reported	igd	0.000183294	84.8125	NA
443	0.00215956	1.80011e-38	462630	3	0.0280118	60815608	ukb-b-8121	rs2736748	G	A	0.789193	Salt added to food || id:ukb-b-8121	TRUE	reported	igd	0.000363546	168.248	FHIT
444	0.00181415	1.2e-08	462630	3	-0.0103509	18466059	ukb-b-8121	rs73040343	G	A	0.381434	Salt added to food || id:ukb-b-8121	TRUE	reported	igd	7.03632e-05	32.5543	SATB1
445	0.00187874	6.79986e-17	462630	3	0.0156881	60377674	ukb-b-8121	rs736935	T	C	0.336413	Salt added to food || id:ukb-b-8121	TRUE	reported	igd	0.000150698	69.7277	FHIT
446	0.00234421	6.20012e-16	462630	3	0.0189528	83242378	ukb-b-8121	rs9843358	T	C	0.171903	Salt added to food || id:ukb-b-8121	TRUE	reported	igd	0.000141273	65.366	NA
447	0.0020521	2.39999e-08	462630	3	0.0114509	85766025	ukb-b-8121	rs9835772	T	A	0.243664	Salt added to food || id:ukb-b-8121	TRUE	reported	igd	6.73006e-05	31.1373	CADM2
448	0.00177553	1.20005e-11	462630	3	-0.0120324	49596593	ukb-b-8121	rs11130206	G	C	0.432321	Salt added to food || id:ukb-b-8121	TRUE	reported	igd	9.92594e-05	45.9247	BSN
449	0.0028892	7.39997e-09	462630	3	0.0167058	119833578	ukb-b-8121	rs6804929	A	G	0.105016	Salt added to food || id:ukb-b-8121	TRUE	reported	igd	7.22627e-05	33.4332	NA
450	0.00183062	8.49963e-15	462630	3	-0.0142051	183817727	ukb-b-8121	rs6443950	T	A	0.631504	Salt added to food || id:ukb-b-8121	TRUE	reported	igd	0.000130137	60.213	HTR3E,HTR3E-AS1
451	0.00180133	2.70023e-12	462630	4	-0.0125967	18251259	ukb-b-8121	rs7673170	A	G	0.395273	Salt added to food || id:ukb-b-8121	TRUE	reported	igd	0.000105693	48.9018	NA
452	0.0020816	1.80011e-12	462630	4	0.0146672	54972890	ukb-b-8121	rs12501838	T	A	0.23366	Salt added to food || id:ukb-b-8121	TRUE	reported	igd	0.000107305	49.6476	NA
453	0.00180121	1e-10	462630	4	-0.0116397	67230580	ukb-b-8121	rs7670308	A	G	0.409195	Salt added to food || id:ukb-b-8121	TRUE	reported	igd	9.02572e-05	41.7593	NA
454	0.00180763	1.09999e-10	462630	4	0.011667	67801134	ukb-b-8121	rs4860797	A	G	0.601276	Salt added to food || id:ukb-b-8121	TRUE	reported	igd	9.00381e-05	41.6579	LOC105377262
455	0.00253007	2.39999e-09	462630	4	0.0150976	101738082	ukb-b-8121	rs34906832	G	A	0.140896	Salt added to food || id:ukb-b-8121	TRUE	reported	igd	7.69633e-05	35.6081	NA
456	0.00181871	2.80001e-08	462630	4	0.010095	90131593	ukb-b-8121	rs526210	A	G	0.542868	Salt added to food || id:ukb-b-8121	TRUE	reported	igd	6.65921e-05	30.8094	NA
457	0.00204164	2.80001e-08	462630	4	-0.0113326	94242898	ukb-b-8121	rs3890316	A	G	0.249954	Salt added to food || id:ukb-b-8121	TRUE	reported	igd	6.65945e-05	30.8105	GRID2
458	0.00212752	2.99999e-09	462630	4	-0.0126193	178963783	ukb-b-8121	rs13131880	C	T	0.220413	Salt added to food || id:ukb-b-8121	TRUE	reported	igd	7.60425e-05	35.1821	NA
459	0.00211762	2.49977e-38	462630	5	-0.0274145	51375189	ukb-b-8121	rs12658060	C	T	0.222971	Salt added to food || id:ukb-b-8121	TRUE	reported	igd	0.000362138	167.596	NA
460	0.00192468	9.60064e-17	462630	5	0.0159938	116566836	ukb-b-8121	rs868720	C	G	0.305451	Salt added to food || id:ukb-b-8121	TRUE	reported	igd	0.000149241	69.0533	NA
461	0.00177315	9.3994e-12	462630	5	-0.0120839	158064276	ukb-b-8121	rs33137	T	C	0.493871	Salt added to food || id:ukb-b-8121	TRUE	reported	igd	0.00010038	46.4431	NA
462	0.00186117	3.89996e-08	462630	5	-0.0102255	85698520	ukb-b-8121	rs1823011	G	A	0.659939	Salt added to food || id:ukb-b-8121	TRUE	reported	igd	6.52431e-05	30.1853	LOC105379064
463	0.00192298	2.99999e-08	462630	5	0.0106552	142402117	ukb-b-8121	rs4912891	C	T	0.691882	Salt added to food || id:ukb-b-8121	TRUE	reported	igd	6.63607e-05	30.7024	ARHGAP26
464	0.00181648	1.29987e-11	462630	5	0.0122937	103818412	ukb-b-8121	rs4235642	G	A	0.379691	Salt added to food || id:ukb-b-8121	TRUE	reported	igd	9.89982e-05	45.8039	NA
465	0.00183649	5.10035e-12	462630	5	0.0126757	106438742	ukb-b-8121	rs6887291	G	T	0.636126	Salt added to food || id:ukb-b-8121	TRUE	reported	igd	0.000102965	47.6392	NA
466	0.00190008	1.59993e-20	462630	5	-0.0176416	170612546	ukb-b-8121	rs2339234	A	G	0.683186	Salt added to food || id:ukb-b-8121	TRUE	reported	igd	0.000186302	86.2046	RANBP17
467	0.00176162	3.40017e-11	462630	6	-0.0116787	126896782	ukb-b-8121	rs9375448	T	A	0.492981	Salt added to food || id:ukb-b-8121	TRUE	reported	igd	9.49925e-05	43.9504	NA
468	0.00320749	5.79963e-16	462630	6	0.0259587	9516653	ukb-b-8121	rs35099536	C	A	0.08461	Salt added to food || id:ukb-b-8121	TRUE	reported	igd	0.00014156	65.4988	NA
469	0.0020305	3.79997e-08	462630	6	-0.0111709	12167286	ukb-b-8121	rs4236065	C	T	0.255885	Salt added to food || id:ukb-b-8121	TRUE	reported	igd	6.54196e-05	30.2669	HIVEP1
470	0.00329942	2.59998e-10	462630	6	-0.0208479	32238496	ukb-b-8121	rs28366169	A	G	0.077319	Salt added to food || id:ukb-b-8121	TRUE	reported	igd	8.62935e-05	39.9252	TSBP1-AS1
471	0.00180067	5.00035e-17	462630	6	-0.0151014	104003425	ukb-b-8121	rs2506738	G	A	0.401141	Salt added to food || id:ukb-b-8121	TRUE	reported	igd	0.000152008	70.3338	NA
472	0.00286151	4.79954e-16	462630	6	0.0232222	33326699	ukb-b-8121	rs9278020	A	G	0.10619	Salt added to food || id:ukb-b-8121	TRUE	reported	igd	0.000142338	65.8589	NA
473	0.00219119	4.90004e-08	462630	6	0.0119523	72866597	ukb-b-8121	rs2463710	A	T	0.753885	Salt added to food || id:ukb-b-8121	TRUE	reported	igd	6.43104e-05	29.7537	RIMS1
474	0.00176998	7.70016e-51	462630	7	0.0265437	141672705	ukb-b-8121	rs1726866	A	G	0.552077	Salt added to food || id:ukb-b-8121	TRUE	reported	igd	0.000485894	224.897	TAS2R38
475	0.00254593	3.80014e-12	462630	7	-0.0176809	1858651	ukb-b-8121	rs11761254	T	C	0.136978	Salt added to food || id:ukb-b-8121	TRUE	reported	igd	0.000104241	48.2296	MAD1L1
476	0.00256949	1.09999e-10	462630	8	-0.0165822	22746069	ukb-b-8121	rs2457427	C	T	0.863856	Salt added to food || id:ukb-b-8121	TRUE	reported	igd	9.00156e-05	41.6475	PEBP4
477	0.00176579	2e-08	462630	8	0.00990698	71570989	ukb-b-8121	rs6987313	C	T	0.520156	Salt added to food || id:ukb-b-8121	TRUE	reported	igd	6.80364e-05	31.4777	LACTB2,LACTB2-AS1
478	0.00218013	1.29987e-12	462630	8	0.0154648	64496159	ukb-b-8121	rs4739105	C	T	0.787781	Salt added to food || id:ukb-b-8121	TRUE	reported	igd	0.000108753	50.3178	NA
479	0.00264358	4.49997e-09	462630	9	0.0155012	34116083	ukb-b-8121	rs10971930	C	T	0.127418	Salt added to food || id:ukb-b-8121	TRUE	reported	igd	7.43155e-05	34.383	DCAF12
480	0.00179338	1.10002e-15	462630	9	0.0143673	22488678	ukb-b-8121	rs586716	A	G	0.414681	Salt added to food || id:ukb-b-8121	TRUE	reported	igd	0.000138711	64.1806	NA
481	0.00181578	6.79986e-11	462630	9	-0.0118468	23190841	ukb-b-8121	rs7465705	A	G	0.384538	Salt added to food || id:ukb-b-8121	TRUE	reported	igd	9.2003e-05	42.5671	NA
482	0.00181012	2.30001e-08	462630	9	-0.0101193	11592801	ukb-b-8121	rs7021360	A	C	0.388225	Salt added to food || id:ukb-b-8121	TRUE	reported	igd	6.75496e-05	31.2525	NA
483	0.00180004	4.49997e-09	462630	10	-0.0105548	86845915	ukb-b-8121	rs10128297	T	C	0.402787	Salt added to food || id:ukb-b-8121	TRUE	reported	igd	7.43138e-05	34.3822	NA
484	0.00193424	3.29997e-09	462630	10	0.0114406	104655315	ukb-b-8121	rs10883796	A	G	0.294358	Salt added to food || id:ukb-b-8121	TRUE	reported	igd	7.56154e-05	34.9844	AS3MT,BORCS7-ASMT
485	0.00180773	1.20005e-21	462630	10	-0.0172775	62792589	ukb-b-8121	rs4595499	T	C	0.391888	Salt added to food || id:ukb-b-8121	TRUE	reported	igd	0.000197413	91.3467	NA
486	0.00177265	7.39946e-13	462630	10	0.0127146	63136622	ukb-b-8121	rs4948275	T	C	0.481851	Salt added to food || id:ukb-b-8121	TRUE	reported	igd	0.000111193	51.4467	NA
487	0.001843	7.00003e-10	462630	10	-0.0113624	281710	ukb-b-8121	rs10736951	C	G	0.635537	Salt added to food || id:ukb-b-8121	TRUE	reported	igd	8.21524e-05	38.0091	ZMYND11
488	0.0017806	1.50003e-12	462630	11	0.012589	31010455	ukb-b-8121	rs9667150	A	G	0.559523	Salt added to food || id:ukb-b-8121	TRUE	reported	igd	0.000108036	49.9859	DCDC1
489	0.00263275	6.29999e-09	462630	11	-0.0152915	133794599	ukb-b-8121	rs329670	C	T	0.870289	Salt added to food || id:ukb-b-8121	TRUE	reported	igd	7.29148e-05	33.7349	IGSF9B
490	0.00179093	1.09999e-08	462630	11	0.010244	17411020	ukb-b-8121	rs35271178	T	C	0.588507	Salt added to food || id:ukb-b-8121	TRUE	reported	igd	7.0716e-05	32.7175	KCNJ11
491	0.00176398	2.29985e-17	462630	11	0.0149539	126757949	ukb-b-8121	rs7927679	T	C	0.504024	Salt added to food || id:ukb-b-8121	TRUE	reported	igd	0.000155317	71.8654	KIRREL3,LOC105369559
492	0.00179694	7.00003e-11	462630	11	-0.0117174	99719509	ukb-b-8121	rs12789951	T	C	0.411036	Salt added to food || id:ukb-b-8121	TRUE	reported	igd	9.19013e-05	42.52	CNTN5
493	0.00178627	1.09999e-10	462630	11	-0.0115376	120175749	ukb-b-8121	rs7110845	G	A	0.579174	Salt added to food || id:ukb-b-8121	TRUE	reported	igd	9.01704e-05	41.7191	POU2F3
494	0.00219059	2.59998e-08	462630	11	0.0121964	841284	ukb-b-8121	rs35702851	C	G	0.204203	Salt added to food || id:ukb-b-8121	TRUE	reported	igd	6.70005e-05	30.9984	POLR2L,TSPAN4
495	0.0019132	6.29999e-10	462630	11	0.0118271	2442707	ukb-b-8121	rs11022746	G	T	0.681941	Salt added to food || id:ukb-b-8121	TRUE	reported	igd	8.25974e-05	38.215	TRPM5
496	0.00184757	3.59998e-09	462630	11	0.0109071	61596633	ukb-b-8121	rs99780	T	C	0.350239	Salt added to food || id:ukb-b-8121	TRUE	reported	igd	7.53269e-05	34.851	FADS2
497	0.00265228	5.99998e-09	462630	12	0.0154255	10961174	ukb-b-8121	rs667128	T	C	0.126584	Salt added to food || id:ukb-b-8121	TRUE	reported	igd	7.31096e-05	33.825	TAS2R8
498	0.00214215	4.79999e-08	462630	12	-0.0116911	108268689	ukb-b-8121	rs1895951	C	T	0.220794	Salt added to food || id:ukb-b-8121	TRUE	reported	igd	6.43797e-05	29.7858	NA
499	0.00181156	3.29997e-08	462630	12	0.0100101	57487729	ukb-b-8121	rs324018	G	T	0.613528	Salt added to food || id:ukb-b-8121	TRUE	reported	igd	6.59947e-05	30.533	NAB2
500	0.00234785	8.60003e-12	462630	12	0.0160311	110046112	ukb-b-8121	rs12579997	C	G	0.170455	Salt added to food || id:ukb-b-8121	TRUE	reported	igd	0.000100765	46.6213	NA
501	0.0019926	4.00037e-14	462630	13	-0.0150663	31033232	ukb-b-8121	rs1045411	T	C	0.268305	Salt added to food || id:ukb-b-8121	TRUE	reported	igd	0.000123562	57.1704	HMGB1
502	0.00193552	8.60003e-11	462630	13	-0.0125594	58370948	ukb-b-8121	rs9569747	G	T	0.298073	Salt added to food || id:ukb-b-8121	TRUE	reported	igd	9.10058e-05	42.1057	NA
503	0.00182384	4.39997e-09	462630	13	-0.0107015	64819020	ukb-b-8121	rs9317406	T	C	0.376115	Salt added to food || id:ukb-b-8121	TRUE	reported	igd	7.44132e-05	34.4282	NA
504	0.0017875	2.90001e-09	462630	13	0.0106084	80061074	ukb-b-8121	rs7982263	C	T	0.581981	Salt added to food || id:ukb-b-8121	TRUE	reported	igd	7.61274e-05	35.2213	NDFIP2
505	0.00204674	3.59998e-08	462630	14	-0.0112745	26985560	ukb-b-8121	rs10140751	T	G	0.245951	Salt added to food || id:ukb-b-8121	TRUE	reported	igd	6.55854e-05	30.3436	NOVA1
506	0.00182248	3.29997e-10	462630	14	-0.0114561	33985724	ukb-b-8121	rs4981196	C	A	0.635898	Salt added to food || id:ukb-b-8121	TRUE	reported	igd	8.54038e-05	39.5136	NPAS3,LOC124903299
507	0.00177399	3.40001e-10	462630	14	-0.0111417	98883534	ukb-b-8121	rs8022455	C	T	0.54702	Salt added to food || id:ukb-b-8121	TRUE	reported	igd	8.52569e-05	39.4456	NA
508	0.00182047	1.7e-10	462630	14	0.0116279	99672917	ukb-b-8121	rs2693687	T	C	0.393736	Salt added to food || id:ukb-b-8121	TRUE	reported	igd	8.81786e-05	40.7975	BCL11B,LOC124903412
509	0.00252727	2.99999e-08	462630	14	-0.0140077	87608094	ukb-b-8121	rs961044	T	C	0.857621	Salt added to food || id:ukb-b-8121	TRUE	reported	igd	6.63999e-05	30.7205	NA
510	0.00190039	2e-09	462630	15	-0.0113954	91437388	ukb-b-8121	rs2521501	T	A	0.322086	Salt added to food || id:ukb-b-8121	TRUE	reported	igd	7.77152e-05	35.956	FES
511	0.00275814	2.30001e-08	462630	15	-0.0154071	54936197	ukb-b-8121	rs8040685	T	C	0.884465	Salt added to food || id:ukb-b-8121	TRUE	reported	igd	6.74444e-05	31.2038	NA
512	0.00176296	4.60002e-10	462630	15	0.0109863	50908697	ukb-b-8121	rs491907	G	A	0.511555	Salt added to food || id:ukb-b-8121	TRUE	reported	igd	8.39359e-05	38.8344	TRPM7
513	0.00220031	4.90004e-08	462630	16	-0.0119996	51181735	ukb-b-8121	rs6416794	C	T	0.798724	Salt added to food || id:ukb-b-8121	TRUE	reported	igd	6.42842e-05	29.7416	SALL1
514	0.0017892	3.50002e-08	462630	16	0.00987078	68567500	ukb-b-8121	rs1728779	G	A	0.436092	Salt added to food || id:ukb-b-8121	TRUE	reported	igd	6.57844e-05	30.4357	ZFP90
515	0.00178742	4e-08	462630	16	-0.00981656	13515170	ukb-b-8121	rs11075194	G	A	0.425797	Salt added to food || id:ukb-b-8121	TRUE	reported	igd	6.51934e-05	30.1622	SHISA9
516	0.00222943	1.2e-08	462630	16	-0.0127081	24736408	ukb-b-8121	rs2547040	C	G	0.805074	Salt added to food || id:ukb-b-8121	TRUE	reported	igd	7.02278e-05	32.4916	TNRC6A
517	0.00213899	1.7e-08	462630	16	0.0120641	82861212	ukb-b-8121	rs72807804	T	C	0.218782	Salt added to food || id:ukb-b-8121	TRUE	reported	igd	6.87557e-05	31.8105	CDH13,LOC101928446
518	0.00213637	2.09991e-12	462630	17	0.0150134	38269759	ukb-b-8121	rs35142265	G	A	0.218202	Salt added to food || id:ukb-b-8121	TRUE	reported	igd	0.000106739	49.3859	NA
519	0.00192067	3.79997e-08	462630	18	0.0105645	42781374	ukb-b-8121	rs11082431	T	C	0.301904	Salt added to food || id:ukb-b-8121	TRUE	reported	igd	6.53928e-05	30.2545	SLC14A2
520	0.00191149	1e-16	462630	18	-0.0158642	58819108	ukb-b-8121	rs62098445	A	C	0.318657	Salt added to food || id:ukb-b-8121	TRUE	reported	igd	0.000148865	68.8796	NA
521	0.00251279	2.39999e-08	462630	18	0.0140302	1839564	ukb-b-8121	rs8097544	G	A	0.145366	Salt added to food || id:ukb-b-8121	TRUE	reported	igd	6.73833e-05	31.1755	NA
522	0.00187206	4.49997e-09	462630	18	-0.0109799	35155910	ukb-b-8121	rs4799949	T	C	0.667226	Salt added to food || id:ukb-b-8121	TRUE	reported	igd	7.43517e-05	34.3998	NA
523	0.0017774	1.59993e-13	462630	18	-0.0131167	37189171	ukb-b-8121	rs2852348	G	A	0.458696	Salt added to food || id:ukb-b-8121	TRUE	reported	igd	0.000117705	54.4599	MIR924HG
524	0.00244198	2.90001e-10	462630	19	-0.0153977	45411941	ukb-b-8121	rs429358	C	T	0.154168	Salt added to food || id:ukb-b-8121	TRUE	reported	igd	8.59323e-05	39.7581	APOE
525	0.00414363	4.39997e-08	462630	21	0.0226771	38511531	ukb-b-8121	rs2835623	T	C	0.04766	Salt added to food || id:ukb-b-8121	TRUE	reported	igd	6.47368e-05	29.951	TTC3
526	0.00451868	1.29987e-48	462630	22	0.0662007	43153807	ukb-b-8121	rs9611875	G	A	0.039616	Salt added to food || id:ukb-b-8121	TRUE	reported	igd	0.000463732	214.635	NA
527	0.001773	2.5e-08	462630	22	0.00988666	41815609	ukb-b-8121	rs2899345	C	T	0.504298	Salt added to food || id:ukb-b-8121	TRUE	reported	igd	6.72077e-05	31.0942	NA
528	0.00191996	1.40001e-09	460880	2	0.0116344	144147475	ukb-b-17627	rs16822430	C	T	0.23321	Non-oily fish intake || id:ukb-b-17627	TRUE	reported	igd	7.96675e-05	36.7199	ARHGAP15
529	0.0016553	7.90005e-09	460880	2	-0.00955354	27730940	ukb-b-17627	rs1260326	C	T	0.604249	Non-oily fish intake || id:ukb-b-17627	TRUE	reported	igd	7.22697e-05	33.3099	GCKR
530	0.00202829	1.40001e-09	460880	2	0.0122842	208205711	ukb-b-17627	rs11680516	C	T	0.202388	Non-oily fish intake || id:ukb-b-17627	TRUE	reported	igd	7.95813e-05	36.6802	LOC105373851
531	0.00175764	1e-09	460880	6	-0.0107346	69996217	ukb-b-17627	rs3799077	G	T	0.309993	Non-oily fish intake || id:ukb-b-17627	TRUE	reported	igd	8.09261e-05	37.3001	ADGRB3
532	0.0021207	1.29987e-12	460880	6	-0.0150377	32761506	ukb-b-17627	rs4318925	T	C	0.177245	Non-oily fish intake || id:ukb-b-17627	TRUE	reported	igd	0.000109086	50.2808	NA
533	0.00202331	1.79999e-09	460880	7	-0.0121791	73056750	ukb-b-17627	rs6957745	C	T	0.202978	Non-oily fish intake || id:ukb-b-17627	TRUE	reported	igd	7.8611e-05	36.2329	MLXIPL
534	0.0016312	2.80001e-08	460880	7	0.00906029	25517103	ukb-b-17627	rs17317920	G	A	0.479238	Non-oily fish intake || id:ukb-b-17627	TRUE	reported	igd	6.69349e-05	30.8509	NA
535	0.00255244	3.59998e-12	460880	12	-0.0177401	110057250	ukb-b-17627	rs35287743	T	G	0.11583	Non-oily fish intake || id:ukb-b-17627	TRUE	reported	igd	0.000104802	48.3058	NA
536	0.00165022	1.7e-08	460880	14	-0.00930647	29775132	ukb-b-17627	rs7148387	G	A	0.590715	Non-oily fish intake || id:ukb-b-17627	TRUE	reported	igd	6.90031e-05	31.8042	LOC102724934
537	0.00165108	2.49977e-14	460880	16	0.0125875	53806453	ukb-b-17627	rs56094641	G	A	0.404619	Non-oily fish intake || id:ukb-b-17627	TRUE	reported	igd	0.000126096	58.122	FTO
538	0.00167625	4.70002e-22	460880	19	0.016184	49259529	ukb-b-17627	rs838133	G	A	0.549409	Non-oily fish intake || id:ukb-b-17627	TRUE	reported	igd	0.000202217	93.2164	FUT1,FGF21
539	0.0015023	1.29999e-09	460006	1	-0.00912387	72944617	ukb-b-14179	rs7550173	T	A	0.610281	Lamb/mutton intake || id:ukb-b-14179	TRUE	reported	igd	8.01764e-05	36.8844	LOC105378797
540	0.001464	6.80002e-10	460006	1	-0.00903233	6866978	ukb-b-14179	rs660880	A	G	0.51281	Lamb/mutton intake || id:ukb-b-14179	TRUE	reported	igd	8.27405e-05	38.0641	CAMTA1
541	0.00249124	3.2e-08	460006	1	-0.0137749	243582753	ukb-b-14179	rs56394517	G	A	0.09584	Lamb/mutton intake || id:ukb-b-14179	TRUE	reported	igd	6.64589e-05	30.5734	SDCCAG8
542	0.00314007	1.79999e-09	460006	2	0.0188989	56662691	ukb-b-14179	rs139237013	A	G	0.057668	Lamb/mutton intake || id:ukb-b-14179	TRUE	reported	igd	7.87402e-05	36.2237	NA
543	0.00163727	2.80001e-08	460006	2	-0.00909294	151345113	ukb-b-14179	rs2222760	A	G	0.28089	Lamb/mutton intake || id:ukb-b-14179	TRUE	reported	igd	6.70464e-05	30.8437	RND3
544	0.00340154	2e-10	460006	2	0.0216304	417167	ukb-b-14179	rs62106258	C	T	0.048562	Lamb/mutton intake || id:ukb-b-14179	TRUE	reported	igd	8.78974e-05	40.4367	LOC124905962
545	0.00148119	9.8992e-12	460006	2	0.0100844	58177683	ukb-b-14179	rs2678900	G	T	0.427924	Lamb/mutton intake || id:ukb-b-14179	TRUE	reported	igd	0.000100756	46.3529	VRK2
546	0.00147636	7.69999e-09	460006	3	-0.00852476	83786985	ukb-b-14179	rs2140714	G	C	0.557738	Lamb/mutton intake || id:ukb-b-14179	TRUE	reported	igd	7.24744e-05	33.3409	NA
547	0.00169718	2.80001e-09	460006	3	-0.010087	175671450	ukb-b-14179	rs12634740	G	T	0.252078	Lamb/mutton intake || id:ukb-b-14179	TRUE	reported	igd	7.67841e-05	35.3237	NA
548	0.00147406	1.2e-08	460006	4	0.008401	93984155	ukb-b-14179	rs6829572	A	G	0.456717	Lamb/mutton intake || id:ukb-b-14179	TRUE	reported	igd	7.06053e-05	32.481	GRID2
549	0.00436437	2.69998e-08	460006	5	-0.0242681	33951693	ukb-b-14179	rs16891982	G	C	0.972143	Lamb/mutton intake || id:ukb-b-14179	TRUE	reported	igd	6.72103e-05	30.9191	SLC45A2
550	0.00148593	2.69998e-09	460006	5	-0.00884199	88065637	ukb-b-14179	rs11743441	T	G	0.574343	Lamb/mutton intake || id:ukb-b-14179	TRUE	reported	igd	7.69673e-05	35.408	MEF2C
551	0.0015062	2e-10	460006	5	0.00958232	164566362	ukb-b-14179	rs7447465	C	T	0.619449	Lamb/mutton intake || id:ukb-b-14179	TRUE	reported	igd	8.79781e-05	40.4738	NA
552	0.00219431	4e-09	460006	6	0.0129151	37669616	ukb-b-14179	rs62398404	T	C	0.127211	Lamb/mutton intake || id:ukb-b-14179	TRUE	reported	igd	7.53015e-05	34.6416	NA
553	0.00172948	1.40001e-08	460006	6	0.0098203	51187787	ukb-b-14179	rs994270	G	C	0.234851	Lamb/mutton intake || id:ukb-b-14179	TRUE	reported	igd	7.00849e-05	32.2416	NA
554	0.0017934	1.40001e-09	460006	7	-0.0108498	72878044	ukb-b-14179	rs35797675	G	T	0.215928	Lamb/mutton intake || id:ukb-b-14179	TRUE	reported	igd	7.95593e-05	36.6005	BAZ1B
555	0.00157567	4.49997e-09	460006	8	-0.00924231	4836291	ukb-b-14179	rs4272399	A	C	0.321491	Lamb/mutton intake || id:ukb-b-14179	TRUE	reported	igd	7.47885e-05	34.4056	CSMD1
556	0.00146723	2.90001e-22	460006	9	-0.014237	15573753	ukb-b-14179	rs276453	C	A	0.488356	Lamb/mutton intake || id:ukb-b-14179	TRUE	reported	igd	0.000204639	94.154	CCDC171
557	0.00155908	5.30005e-09	460006	9	0.00910131	131936055	ukb-b-14179	rs1556147	T	A	0.671626	Lamb/mutton intake || id:ukb-b-14179	TRUE	reported	igd	7.40756e-05	34.0776	NA
558	0.00268204	3.69999e-09	460006	11	0.0158208	31097262	ukb-b-14179	rs673696	T	C	0.080995	Lamb/mutton intake || id:ukb-b-14179	TRUE	reported	igd	7.56363e-05	34.7956	DCDC1
559	0.00197586	2.80027e-12	460006	11	0.013811	126590934	ukb-b-14179	rs4489752	T	G	0.836007	Lamb/mutton intake || id:ukb-b-14179	TRUE	reported	igd	0.000106201	48.858	KIRREL3
560	0.00182433	4e-08	460006	12	0.0100199	60473007	ukb-b-14179	rs6581296	G	C	0.794714	Lamb/mutton intake || id:ukb-b-14179	TRUE	reported	igd	6.55734e-05	30.166	NA
561	0.00164854	1.80011e-12	460006	13	-0.0116241	55946152	ukb-b-14179	rs3105056	C	T	0.732738	Lamb/mutton intake || id:ukb-b-14179	TRUE	reported	igd	0.000108071	49.7185	NA
562	0.00161749	3.2e-08	460006	14	-0.00894391	98872110	ukb-b-14179	rs1958801	G	A	0.287998	Lamb/mutton intake || id:ukb-b-14179	TRUE	reported	igd	6.64629e-05	30.5752	NA
563	0.0017352	4.70002e-11	460006	16	-0.0114181	5694999	ukb-b-14179	rs55813438	A	G	0.763165	Lamb/mutton intake || id:ukb-b-14179	TRUE	reported	igd	9.41205e-05	43.2999	RBFOX1
564	0.0014804	1.5e-10	460006	16	-0.00948966	28338039	ukb-b-14179	rs2726033	G	A	0.422384	Lamb/mutton intake || id:ukb-b-14179	TRUE	reported	igd	8.93184e-05	41.0905	NA
565	0.00147218	3.2e-08	460006	16	-0.00814112	74166991	ukb-b-14179	rs3964074	C	T	0.547043	Lamb/mutton intake || id:ukb-b-14179	TRUE	reported	igd	6.64744e-05	30.5805	NA
566	0.00148179	4.39997e-08	460006	16	0.00811121	64293179	ukb-b-14179	rs2926119	A	C	0.569417	Lamb/mutton intake || id:ukb-b-14179	TRUE	reported	igd	6.51338e-05	29.9637	NA
567	0.00202671	2.70023e-19	460006	19	-0.0181966	45411941	ukb-b-14179	rs429358	C	T	0.154171	Lamb/mutton intake || id:ukb-b-14179	TRUE	reported	igd	0.00017521	80.6112	APOE
568	0.00230897	4.30002e-08	460006	19	0.0126533	42670527	ukb-b-14179	rs17270057	C	T	0.113347	Lamb/mutton intake || id:ukb-b-14179	TRUE	reported	igd	6.52799e-05	30.031	POU2F2
569	0.00151227	2.90001e-10	460006	22	0.00953241	27253353	ukb-b-14179	rs136548	T	C	0.376668	Lamb/mutton intake || id:ukb-b-14179	TRUE	reported	igd	8.63666e-05	39.7324	NA
570	0.00160657	2.99985e-11	460006	22	-0.0106761	41753603	ukb-b-14179	rs11090045	A	G	0.307145	Lamb/mutton intake || id:ukb-b-14179	TRUE	reported	igd	9.59888e-05	44.1595	ZC3H7B
571	0.00211347	2.80027e-11	461981	1	-0.0140719	72837239	ukb-b-6324	rs7531118	C	T	0.531133	Processed meat intake || id:ukb-b-6324	TRUE	reported	igd	9.59506e-05	44.3314	LOC105378797
572	0.00572502	3.29997e-09	461981	2	0.0338786	430975	ukb-b-6324	rs77165542	T	C	0.035496	Processed meat intake || id:ukb-b-6324	TRUE	reported	igd	7.57949e-05	35.0183	NA
573	0.00216043	3.09999e-08	461981	2	0.0119621	25485735	ukb-b-6324	rs11887120	T	C	0.397683	Processed meat intake || id:ukb-b-6324	TRUE	reported	igd	6.63562e-05	30.6572	DNMT3A
574	0.00210698	1.09999e-08	461981	2	0.0120489	107197420	ukb-b-6324	rs11894162	T	C	0.547464	Processed meat intake || id:ukb-b-6324	TRUE	reported	igd	7.07814e-05	32.7018	NA
575	0.00228468	4.49997e-08	461981	2	0.0124987	181991389	ukb-b-6324	rs4077924	C	T	0.701892	Processed meat intake || id:ukb-b-6324	TRUE	reported	igd	6.47779e-05	29.928	LINC01934
576	0.00271965	3.59998e-08	461981	2	-0.0149895	173306140	ukb-b-6324	rs3762621	T	C	0.183451	Processed meat intake || id:ukb-b-6324	TRUE	reported	igd	6.575e-05	30.3771	ITGA6
577	0.00209967	2.5e-10	461981	3	0.0132887	18227421	ukb-b-6324	rs9809856	G	A	0.475881	Processed meat intake || id:ukb-b-6324	TRUE	reported	igd	8.66964e-05	40.0554	BALR6,LOC124909351
578	0.00218986	1.6e-10	461981	3	0.0139958	81888255	ukb-b-6324	rs2873054	C	A	0.353276	Processed meat intake || id:ukb-b-6324	TRUE	reported	igd	8.84098e-05	40.8471	LOC105377178
579	0.00217408	2.1e-08	461981	3	0.0121871	62560523	ukb-b-6324	rs6786550	C	T	0.635043	Processed meat intake || id:ukb-b-6324	TRUE	reported	igd	6.80136e-05	31.423	CADPS
580	0.00226606	1.79999e-08	461981	3	-0.0127603	25276416	ukb-b-6324	rs6765179	A	G	0.309968	Processed meat intake || id:ukb-b-6324	TRUE	reported	igd	6.86317e-05	31.7086	RARB
581	0.00344207	6.69993e-09	461981	5	-0.0199599	52800358	ukb-b-6324	rs10454812	C	A	0.103032	Processed meat intake || id:ukb-b-6324	TRUE	reported	igd	7.27816e-05	33.626	NA
582	0.0021292	6.29941e-12	461981	5	0.0146312	92891029	ukb-b-6324	rs2029401	G	A	0.586212	Processed meat intake || id:ukb-b-6324	TRUE	reported	igd	0.000102202	47.2199	NR2F1-AS1
583	0.00287128	3.40001e-09	461981	5	0.0169681	87959023	ukb-b-6324	rs1422192	A	G	0.158076	Processed meat intake || id:ukb-b-6324	TRUE	reported	igd	7.5589e-05	34.9232	LINC00461
584	0.00244137	9.49992e-09	461981	7	-0.0140142	113901132	ukb-b-6324	rs6961970	A	C	0.244698	Processed meat intake || id:ukb-b-6324	TRUE	reported	igd	7.13205e-05	32.9509	FOXP2
585	0.00209412	2.99985e-16	461981	8	0.0171201	10767917	ukb-b-6324	rs4240672	A	G	0.494014	Processed meat intake || id:ukb-b-6324	TRUE	reported	igd	0.000144651	66.8356	XKR6
586	0.0023479	4.40048e-11	461981	11	0.0154728	31424823	ukb-b-6324	rs6484504	C	T	0.72462	Processed meat intake || id:ukb-b-6324	TRUE	reported	igd	9.39969e-05	43.4287	DNAJC24
587	0.00222295	2.1e-09	461981	11	-0.0133229	33800533	ukb-b-6324	rs11032380	T	A	0.333352	Processed meat intake || id:ukb-b-6324	TRUE	reported	igd	7.77464e-05	35.92	NA
588	0.00289872	1.29999e-08	461981	15	0.0164667	93424341	ukb-b-6324	rs4778053	G	C	0.843808	Processed meat intake || id:ukb-b-6324	TRUE	reported	igd	6.98467e-05	32.27	CHASERR
589	0.00575337	1.09999e-08	461981	17	0.0328367	74065908	ukb-b-6324	rs34241936	G	A	0.037369	Processed meat intake || id:ukb-b-6324	TRUE	reported	igd	7.0505e-05	32.5741	SRP68
590	0.00267084	4.70002e-08	461981	18	-0.0145937	34800257	ukb-b-6324	rs8096167	C	T	0.1926	Processed meat intake || id:ukb-b-6324	TRUE	reported	igd	6.46224e-05	29.8561	KIAA1328
591	0.00216555	1.59993e-18	461981	19	0.0190137	49259529	ukb-b-6324	rs838133	G	A	0.549369	Processed meat intake || id:ukb-b-6324	TRUE	reported	igd	0.00016684	77.0895	FUT1,FGF21
592	0.00216796	1.09999e-08	461981	20	-0.0124059	62418243	ukb-b-6324	rs6010651	C	A	0.379439	Processed meat intake || id:ukb-b-6324	TRUE	reported	igd	7.0876e-05	32.7455	ZBTB46
593	0.00260186	2.80001e-10	461981	22	-0.016423	41914593	ukb-b-6324	rs203319	T	C	0.204594	Processed meat intake || id:ukb-b-6324	TRUE	reported	igd	8.62334e-05	39.8415	ACO2
594	0.00336454	4e-09	462346	1	0.0198033	4569436	ukb-b-5779	rs780569	A	T	0.70882	Alcohol intake frequency. || id:ukb-b-5779	TRUE	reported	igd	7.49245e-05	34.6435	NA
595	0.00307049	3.40001e-09	462346	1	0.0181476	940096	ukb-b-5779	rs4503294	T	C	0.565333	Alcohol intake frequency. || id:ukb-b-5779	TRUE	reported	igd	7.5548e-05	34.9318	NA
596	0.00308461	7.69999e-09	462346	1	0.0178107	51218695	ukb-b-5779	rs28787109	A	G	0.40423	Alcohol intake frequency. || id:ukb-b-5779	TRUE	reported	igd	7.21046e-05	33.3395	FAF1
597	0.00311907	3.79997e-09	462346	1	-0.018378	216681000	ukb-b-5779	rs2244598	C	T	0.605114	Alcohol intake frequency. || id:ukb-b-5779	TRUE	reported	igd	7.50839e-05	34.7172	ESRRG
598	0.00316516	2.69998e-09	462346	1	-0.0188379	35363679	ukb-b-5779	rs4417025	A	G	0.361153	Alcohol intake frequency. || id:ukb-b-5779	TRUE	reported	igd	7.66078e-05	35.4219	DLGAP3
599	0.00359788	4.60002e-08	462346	1	0.0196672	94051350	ukb-b-5779	rs7514579	C	A	0.232457	Alcohol intake frequency. || id:ukb-b-5779	TRUE	reported	igd	6.46244e-05	29.8806	BCAR3
600	0.00308457	4.00037e-11	462346	2	-0.0203704	58110969	ukb-b-5779	rs2717063	A	C	0.585731	Alcohol intake frequency. || id:ukb-b-5779	TRUE	reported	igd	9.43196e-05	43.6122	NA
601	0.00391964	5.49997e-10	462346	2	-0.024322	65558588	ukb-b-5779	rs6727281	T	C	0.184023	Alcohol intake frequency. || id:ukb-b-5779	TRUE	reported	igd	8.32728e-05	38.5039	SPRED2
602	0.00310506	1.29987e-60	462346	2	-0.0509938	27741237	ukb-b-5779	rs780094	C	T	0.615206	Alcohol intake frequency. || id:ukb-b-5779	TRUE	reported	igd	0.000583008	269.707	GCKR
603	0.00449182	4.30031e-11	462346	2	0.0296116	97797680	ukb-b-5779	rs13390019	C	T	0.134041	Alcohol intake frequency. || id:ukb-b-5779	TRUE	reported	igd	9.39877e-05	43.4587	ANKRD36
604	0.00303605	7.19946e-11	462346	2	-0.0197869	215402926	ukb-b-5779	rs10188314	T	C	0.470852	Alcohol intake frequency. || id:ukb-b-5779	TRUE	reported	igd	9.18609e-05	42.4752	VWC2L
605	0.00440325	1.29999e-08	462346	2	0.0250636	74226102	ukb-b-5779	rs4241258	T	C	0.13763	Alcohol intake frequency. || id:ukb-b-5779	TRUE	reported	igd	7.00717e-05	32.3995	TET3
606	0.00419154	3.40001e-08	462346	2	-0.0231352	2220795	ukb-b-5779	rs72769229	T	A	0.154942	Alcohol intake frequency. || id:ukb-b-5779	TRUE	reported	igd	6.58876e-05	30.4647	MYT1L
607	0.00546031	3.40001e-08	462346	2	0.0301348	193989223	ukb-b-5779	rs17662759	C	T	0.089115	Alcohol intake frequency. || id:ukb-b-5779	TRUE	reported	igd	6.58728e-05	30.4579	LOC107985969
608	0.00325813	6.29941e-12	462346	2	-0.0223925	23887437	ukb-b-5779	rs1991083	T	C	0.679886	Alcohol intake frequency. || id:ukb-b-5779	TRUE	reported	igd	0.000102154	47.2353	KLHL29
609	0.00304345	9.09913e-13	462346	2	-0.0217406	45139779	ukb-b-5779	rs473098	T	C	0.557689	Alcohol intake frequency. || id:ukb-b-5779	TRUE	reported	igd	0.000110356	51.028	NA
610	0.00305032	2.80001e-08	462346	3	0.0169324	38569463	ukb-b-5779	rs9829192	T	G	0.435133	Alcohol intake frequency. || id:ukb-b-5779	TRUE	reported	igd	6.66423e-05	30.8137	NA
611	0.00668673	3.80014e-12	462346	3	0.0464269	49029468	ukb-b-5779	rs76082653	T	C	0.054327	Alcohol intake frequency. || id:ukb-b-5779	TRUE	reported	igd	0.000104256	48.207	P4HTM
612	0.00303483	1.40001e-08	462346	3	-0.017207	68408109	ukb-b-5779	rs262240	T	C	0.468553	Alcohol intake frequency. || id:ukb-b-5779	TRUE	reported	igd	6.95255e-05	32.1469	TAFA1
613	0.00355589	1.59993e-12	462346	3	-0.0251117	85407980	ukb-b-5779	rs9814516	T	G	0.237423	Alcohol intake frequency. || id:ukb-b-5779	TRUE	reported	igd	0.000107855	49.8716	CADM2
614	0.00307022	7.70016e-15	462346	3	-0.023864	71579022	ukb-b-5779	rs7610856	A	C	0.429053	Alcohol intake frequency. || id:ukb-b-5779	TRUE	reported	igd	0.000130654	60.4151	FOXP1
615	0.00311635	4.90004e-09	462346	3	0.0182303	174213976	ukb-b-5779	rs1515591	G	T	0.383186	Alcohol intake frequency. || id:ukb-b-5779	TRUE	reported	igd	7.40109e-05	34.221	NAALADL2
616	0.00352806	2.30001e-09	462346	3	0.0210699	131634826	ukb-b-5779	rs1228589	A	G	0.246133	Alcohol intake frequency. || id:ukb-b-5779	TRUE	reported	igd	7.71352e-05	35.6657	CPNE4
617	0.00336834	3.2e-08	462346	4	-0.0186203	55088093	ukb-b-5779	rs28622224	T	C	0.280364	Alcohol intake frequency. || id:ukb-b-5779	TRUE	reported	igd	6.60915e-05	30.559	NA
618	0.00549884	1.59993e-15	462346	4	0.0438341	103198082	ukb-b-5779	rs13135092	G	A	0.083483	Alcohol intake frequency. || id:ukb-b-5779	TRUE	reported	igd	0.000137422	63.5448	SLC39A8
619	0.00311609	1e-44	462346	4	-0.0437138	39414993	ukb-b-5779	rs11940694	G	A	0.604193	Alcohol intake frequency. || id:ukb-b-5779	TRUE	reported	igd	0.000425466	196.796	KLB
620	0.00580219	8.4004e-14	462346	4	0.0433047	3241845	ukb-b-5779	rs362307	T	C	0.074582	Alcohol intake frequency. || id:ukb-b-5779	TRUE	reported	igd	0.000120467	55.7037	HTT
621	0.00918496	1.39959e-178	462346	4	-0.261708	100239319	ukb-b-5779	rs1229984	C	T	0.97277	Alcohol intake frequency. || id:ukb-b-5779	TRUE	reported	igd	0.00175287	811.853	ADH1B
622	0.00311875	4.90004e-10	462346	4	-0.0194072	135900688	ukb-b-5779	rs13102973	C	T	0.61881	Alcohol intake frequency. || id:ukb-b-5779	TRUE	reported	igd	8.37454e-05	38.7224	NA
623	0.00315406	6.59994e-09	462346	4	0.0182943	184828533	ukb-b-5779	rs62339673	A	C	0.626705	Alcohol intake frequency. || id:ukb-b-5779	TRUE	reported	igd	7.276e-05	33.6426	STOX2
624	0.00359305	1.89998e-08	462346	4	-0.0201809	25408838	ukb-b-5779	rs34811474	A	G	0.230728	Alcohol intake frequency. || id:ukb-b-5779	TRUE	reported	igd	6.82272e-05	31.5466	ANAPC4
625	0.00302582	8.30004e-10	462346	4	-0.0185742	55521017	ukb-b-5779	rs2159935	A	G	0.490369	Alcohol intake frequency. || id:ukb-b-5779	TRUE	reported	igd	8.14951e-05	37.6818	NA
626	0.00506585	9.8992e-22	462346	4	-0.0485216	100290815	ukb-b-5779	rs62305780	G	C	0.102253	Alcohol intake frequency. || id:ukb-b-5779	TRUE	reported	igd	0.000198387	91.741	NA
627	0.00338983	3.79997e-08	462346	5	-0.0186516	145615275	ukb-b-5779	rs13178443	T	C	0.276349	Alcohol intake frequency. || id:ukb-b-5779	TRUE	reported	igd	6.54758e-05	30.2743	RBM27
628	0.00372613	3.79997e-08	462346	5	-0.020493	166830787	ukb-b-5779	rs11750777	A	G	0.209454	Alcohol intake frequency. || id:ukb-b-5779	TRUE	reported	igd	6.54183e-05	30.2478	TENM2
629	0.00309951	1.10002e-14	462346	5	0.0239479	87854395	ukb-b-5779	rs4916723	C	A	0.420617	Alcohol intake frequency. || id:ukb-b-5779	TRUE	reported	igd	0.0001291	59.6962	LINC00461
630	0.00303977	2.69998e-10	462346	5	-0.0191888	144136931	ukb-b-5779	rs461599	C	A	0.462259	Alcohol intake frequency. || id:ukb-b-5779	TRUE	reported	igd	8.61806e-05	39.8485	NA
631	0.00407148	3.09999e-08	462346	5	0.0225403	67824690	ukb-b-5779	rs56194430	T	C	0.16931	Alcohol intake frequency. || id:ukb-b-5779	TRUE	reported	igd	6.62856e-05	30.6488	LOC105379011,LOC105379013
632	0.00313037	1.79999e-09	462346	6	0.0188234	141705482	ukb-b-5779	rs9403297	A	G	0.372967	Alcohol intake frequency. || id:ukb-b-5779	TRUE	reported	igd	7.81995e-05	36.1579	NA
633	0.00308215	3.50002e-10	462346	6	-0.0193455	12903957	ukb-b-5779	rs9349379	G	A	0.405493	Alcohol intake frequency. || id:ukb-b-5779	TRUE	reported	igd	8.52017e-05	39.3959	PHACTR1
634	0.00493484	2.39999e-09	462346	6	0.0294435	32074804	ukb-b-5779	rs12153855	C	T	0.10497	Alcohol intake frequency. || id:ukb-b-5779	TRUE	reported	igd	7.69896e-05	35.5984	TNXB
635	0.00312467	2.90001e-16	462346	6	-0.0255579	98344031	ukb-b-5779	rs9372625	A	G	0.381706	Alcohol intake frequency. || id:ukb-b-5779	TRUE	reported	igd	0.000144681	66.9022	NA
636	0.0037742	1.39991e-11	462346	7	-0.0254919	73042085	ukb-b-5779	rs62466318	T	C	0.202827	Alcohol intake frequency. || id:ukb-b-5779	TRUE	reported	igd	9.86608e-05	45.6197	MLXIPL
637	0.0030674	4.60002e-10	462346	7	-0.0191155	153486704	ukb-b-5779	rs2622167	A	G	0.428653	Alcohol intake frequency. || id:ukb-b-5779	TRUE	reported	igd	8.39899e-05	38.8355	DPP6
638	0.00409088	2.1e-10	462346	7	-0.0260048	1961882	ukb-b-5779	rs73050128	A	C	0.164488	Alcohol intake frequency. || id:ukb-b-5779	TRUE	reported	igd	8.73914e-05	40.4084	MAD1L1
639	0.00372774	3.09999e-08	462346	7	0.020627	99872071	ukb-b-5779	rs6943160	C	T	0.208646	Alcohol intake frequency. || id:ukb-b-5779	TRUE	reported	igd	6.62194e-05	30.6182	NA
640	0.00310188	2.29985e-12	462346	7	0.0217614	141668403	ukb-b-5779	rs4726481	T	G	0.400576	Alcohol intake frequency. || id:ukb-b-5779	TRUE	reported	igd	0.000106441	49.2178	NA
641	0.00302891	2.59998e-08	462346	7	0.0168603	39325802	ukb-b-5779	rs9648478	A	G	0.510245	Alcohol intake frequency. || id:ukb-b-5779	TRUE	reported	igd	6.70134e-05	30.9853	POU6F2
642	0.00309117	1.40001e-09	462346	8	-0.018718	30840651	ukb-b-5779	rs2160935	T	C	0.604293	Alcohol intake frequency. || id:ukb-b-5779	TRUE	reported	igd	7.92997e-05	36.6666	NA
643	0.00415058	4.60002e-08	462346	8	-0.0226831	87214346	ukb-b-5779	rs34440851	T	C	0.157151	Alcohol intake frequency. || id:ukb-b-5779	TRUE	reported	igd	6.4594e-05	29.8666	LOC105375623
644	0.00320078	2.39994e-14	462346	8	0.0244162	142615222	ukb-b-5779	rs11787216	T	C	0.369127	Alcohol intake frequency. || id:ukb-b-5779	TRUE	reported	igd	0.000125841	58.1892	NA
645	0.00459853	1.7e-08	462346	8	-0.0259222	141539923	ukb-b-5779	rs2977454	G	C	0.124072	Alcohol intake frequency. || id:ukb-b-5779	TRUE	reported	igd	6.8724e-05	31.7763	AGO2
646	0.00575757	2.5e-08	462346	9	-0.0320735	16287769	ukb-b-5779	rs74679146	C	T	0.074515	Alcohol intake frequency. || id:ukb-b-5779	TRUE	reported	igd	6.71148e-05	31.0322	NA
647	0.00305291	4.90004e-08	462346	10	0.0166498	99715744	ukb-b-5779	rs489062	A	G	0.437454	Alcohol intake frequency. || id:ukb-b-5779	TRUE	reported	igd	6.43273e-05	29.7432	CRTAC1
648	0.00350346	6.19998e-09	462346	10	-0.0203615	133761285	ukb-b-5779	rs34473884	A	G	0.24819	Alcohol intake frequency. || id:ukb-b-5779	TRUE	reported	igd	7.3051e-05	33.7772	PPP2R2D
649	0.00330311	6.90001e-10	462346	10	0.0203737	102626510	ukb-b-5779	rs61873510	T	G	0.32785	Alcohol intake frequency. || id:ukb-b-5779	TRUE	reported	igd	8.22794e-05	38.0445	NA
650	0.00324831	9.29994e-09	462346	10	-0.0186543	133986135	ukb-b-5779	rs4242715	A	G	0.680585	Alcohol intake frequency. || id:ukb-b-5779	TRUE	reported	igd	7.13255e-05	32.9793	JAKMIP3
651	0.00304065	9.90011e-09	462346	11	0.0174322	82688356	ukb-b-5779	rs10792669	G	A	0.505254	Alcohol intake frequency. || id:ukb-b-5779	TRUE	reported	igd	7.10843e-05	32.8677	RAB30
652	0.00375381	2.29985e-11	462346	11	0.0250908	133780757	ukb-b-5779	rs11223617	A	G	0.206155	Alcohol intake frequency. || id:ukb-b-5779	TRUE	reported	igd	9.66219e-05	44.6769	IGSF9B
653	0.00398884	2e-08	462346	11	0.022401	58394154	ukb-b-5779	rs550942	T	C	0.823865	Alcohol intake frequency. || id:ukb-b-5779	TRUE	reported	igd	6.82095e-05	31.5384	NA
654	0.00303737	8.69961e-15	462346	11	-0.0235595	47867059	ukb-b-5779	rs11039429	T	C	0.454624	Alcohol intake frequency. || id:ukb-b-5779	TRUE	reported	igd	0.000130111	60.1637	NUP160
655	0.00309866	6.69993e-09	462346	11	0.0179674	121801129	ukb-b-5779	rs1666658	C	T	0.392206	Alcohol intake frequency. || id:ukb-b-5779	TRUE	reported	igd	7.2715e-05	33.6218	NA
656	0.00305026	6.80002e-09	462346	12	-0.0176811	57511734	ukb-b-5779	rs12312693	C	T	0.451772	Alcohol intake frequency. || id:ukb-b-5779	TRUE	reported	igd	7.26685e-05	33.6003	NA
657	0.00319841	8.40001e-09	462346	12	-0.0184222	56449435	ukb-b-5779	rs7302200	A	G	0.339998	Alcohol intake frequency. || id:ukb-b-5779	TRUE	reported	igd	7.17491e-05	33.1751	NA
658	0.00355204	5.60003e-09	462346	12	0.0207	123885974	ukb-b-5779	rs28768122	C	T	0.759525	Alcohol intake frequency. || id:ukb-b-5779	TRUE	reported	igd	7.3449e-05	33.9612	KMT5A
659	0.00431166	3.79997e-08	462346	12	-0.0237214	23727301	ukb-b-5779	rs7298932	G	A	0.147849	Alcohol intake frequency. || id:ukb-b-5779	TRUE	reported	igd	6.5463e-05	30.2684	SOX5
660	0.00307848	5.10035e-18	462346	12	-0.0266343	54623132	ukb-b-5779	rs58905411	A	G	0.410052	Alcohol intake frequency. || id:ukb-b-5779	TRUE	reported	igd	0.000161872	74.8528	NA
661	0.00303207	2.5e-08	462346	13	0.0168979	68080817	ukb-b-5779	rs1937522	G	A	0.528054	Alcohol intake frequency. || id:ukb-b-5779	TRUE	reported	igd	6.71724e-05	31.0588	NA
662	0.0034046	3.69999e-10	462346	13	-0.0213301	49971400	ukb-b-5779	rs7330939	T	C	0.720352	Alcohol intake frequency. || id:ukb-b-5779	TRUE	reported	igd	8.48886e-05	39.2511	CAB39L
663	0.00316849	2.69998e-09	462346	14	-0.0188476	73523162	ukb-b-5779	rs2535911	T	C	0.354749	Alcohol intake frequency. || id:ukb-b-5779	TRUE	reported	igd	7.65257e-05	35.3839	RBM25-AS1
664	0.00305071	4e-09	462346	14	0.0179489	59072226	ukb-b-5779	rs186347	T	G	0.463343	Alcohol intake frequency. || id:ukb-b-5779	TRUE	reported	igd	7.48642e-05	34.6156	NA
665	0.00649583	1.40001e-09	462346	15	-0.0393728	76508632	ukb-b-5779	rs80292319	C	T	0.057704	Alcohol intake frequency. || id:ukb-b-5779	TRUE	reported	igd	7.94551e-05	36.7385	ETFA
666	0.00331968	3.09999e-09	462346	15	-0.0196704	34659517	ukb-b-5779	rs117799466	C	G	0.336989	Alcohol intake frequency. || id:ukb-b-5779	TRUE	reported	igd	7.59336e-05	35.1101	LPCAT4
667	0.00304832	2.90001e-08	462346	16	-0.0169128	6172126	ukb-b-5779	rs34631026	T	C	0.446061	Alcohol intake frequency. || id:ukb-b-5779	TRUE	reported	igd	6.65754e-05	30.7828	RBFOX1
668	0.00410324	6.4003e-12	462346	16	-0.0281947	72105844	ukb-b-5779	rs72787062	A	G	0.162767	Alcohol intake frequency. || id:ukb-b-5779	TRUE	reported	igd	0.00010211	47.2149	HPR
669	0.00308788	1.39991e-17	462346	16	0.026345	30057148	ukb-b-5779	rs35105141	T	C	0.401541	Alcohol intake frequency. || id:ukb-b-5779	TRUE	reported	igd	0.000157413	72.7903	TLCD3B
670	0.00308481	1e-10	462346	16	0.0199392	53800954	ukb-b-5779	rs1421085	C	T	0.403447	Alcohol intake frequency. || id:ukb-b-5779	TRUE	reported	igd	9.0355e-05	41.7789	FTO,LOC124903691
671	0.00308849	1.7e-08	462346	16	0.0174212	73912588	ukb-b-5779	rs1104608	C	G	0.426338	Alcohol intake frequency. || id:ukb-b-5779	TRUE	reported	igd	6.88124e-05	31.8172	ZFHX3
672	0.00347125	1.69981e-11	462346	16	0.0233654	19982353	ukb-b-5779	rs8043563	C	G	0.737192	Alcohol intake frequency. || id:ukb-b-5779	TRUE	reported	igd	9.79862e-05	45.3078	NA
673	0.00309039	7.29962e-30	462346	16	-0.0350793	28632021	ukb-b-5779	rs2411453	G	T	0.597353	Alcohol intake frequency. || id:ukb-b-5779	TRUE	reported	igd	0.000278604	128.847	SULT1A1
674	0.00406259	1.79999e-08	462346	16	0.0228752	51205819	ukb-b-5779	rs728538	G	T	0.168868	Alcohol intake frequency. || id:ukb-b-5779	TRUE	reported	igd	6.85689e-05	31.7046	NA
675	0.00396178	1.89998e-09	462346	17	0.0237883	7615745	ukb-b-5779	rs9906502	A	G	0.176998	Alcohol intake frequency. || id:ukb-b-5779	TRUE	reported	igd	7.79732e-05	36.0532	NA
676	0.00392537	2.69998e-10	462346	17	0.0247806	27588806	ukb-b-5779	rs8614	A	C	0.182509	Alcohol intake frequency. || id:ukb-b-5779	TRUE	reported	igd	8.61902e-05	39.853	NUFIP2
677	0.0032265	2.30001e-09	462346	17	-0.0192695	57780943	ukb-b-5779	rs4968391	T	G	0.674892	Alcohol intake frequency. || id:ukb-b-5779	TRUE	reported	igd	7.71395e-05	35.6677	PTRH2
678	0.00358993	9.69996e-09	462346	17	0.0205894	29735752	ukb-b-5779	rs9912298	C	A	0.239585	Alcohol intake frequency. || id:ukb-b-5779	TRUE	reported	igd	7.11406e-05	32.8938	RAB11FIP4
679	0.00343021	2.90001e-13	462346	17	0.0250342	43925297	ukb-b-5779	rs17690703	T	C	0.262687	Alcohol intake frequency. || id:ukb-b-5779	TRUE	reported	igd	0.000115188	53.2628	MAPT-AS1
680	0.0035079	3.40001e-09	462346	17	0.0207362	40721042	ukb-b-5779	rs650558	T	C	0.247918	Alcohol intake frequency. || id:ukb-b-5779	TRUE	reported	igd	7.55725e-05	34.9432	MLX
681	0.00305313	7.59976e-22	462346	18	-0.029326	21080859	ukb-b-5779	rs1893659	A	C	0.459939	Alcohol intake frequency. || id:ukb-b-5779	TRUE	reported	igd	0.000199508	92.2599	NA
682	0.00357005	1.40001e-08	462346	18	0.0202641	22639237	ukb-b-5779	rs5022348	T	C	0.40703	Alcohol intake frequency. || id:ukb-b-5779	TRUE	reported	igd	6.96801e-05	32.2184	NA
683	0.0043272	1.6e-09	462346	18	0.0261133	38313195	ukb-b-5779	rs2043677	T	C	0.145599	Alcohol intake frequency. || id:ukb-b-5779	TRUE	reported	igd	7.87605e-05	36.4173	NA
684	0.00427092	5.89997e-09	462346	18	0.0248553	38269812	ukb-b-5779	rs9958320	C	T	0.153147	Alcohol intake frequency. || id:ukb-b-5779	TRUE	reported	igd	7.32481e-05	33.8683	NA
685	0.00306682	6.89922e-11	462346	18	0.0200024	50843233	ukb-b-5779	rs62097995	A	T	0.423591	Alcohol intake frequency. || id:ukb-b-5779	TRUE	reported	igd	9.19985e-05	42.5389	DCC
686	0.00305022	1.6e-10	462346	18	-0.0195131	53125435	ukb-b-5779	rs2924321	A	G	0.539592	Alcohol intake frequency. || id:ukb-b-5779	TRUE	reported	igd	8.85084e-05	40.925	TCF4,TCF4-AS1
687	0.00344068	2.80001e-08	462346	18	-0.0191003	57732418	ukb-b-5779	rs4940926	C	T	0.735045	Alcohol intake frequency. || id:ukb-b-5779	TRUE	reported	igd	6.66493e-05	30.817	NA
688	0.00305549	6.70039e-13	462346	19	0.0219548	49248730	ukb-b-5779	rs838145	A	G	0.542982	Alcohol intake frequency. || id:ukb-b-5779	TRUE	reported	igd	0.000111656	51.6292	IZUMO1
689	0.00327075	2.39999e-09	462346	20	-0.019529	35554361	ukb-b-5779	rs6030200	A	G	0.31415	Alcohol intake frequency. || id:ukb-b-5779	TRUE	reported	igd	7.71018e-05	35.6503	SAMHD1
690	0.00523292	1.2e-08	462346	21	-0.029795	34270051	ukb-b-5779	rs11700855	G	A	0.093465	Alcohol intake frequency. || id:ukb-b-5779	TRUE	reported	igd	7.01134e-05	32.4188	LOC105377136
691	0.0127906	3.59998e-08	462346	22	-0.0704589	24828853	ukb-b-5779	rs71651683	T	C	0.0142	Alcohol intake frequency. || id:ukb-b-5779	TRUE	reported	igd	6.56288e-05	30.3451	ADORA2A,ADORA2A-AS1,SPECC1L-ADORA2A
692	0.00304627	1.09999e-08	462346	22	0.0173933	48881562	ukb-b-5779	rs1894544	C	G	0.454379	Alcohol intake frequency. || id:ukb-b-5779	TRUE	reported	igd	7.05065e-05	32.6006	NA
693	0.00156216	5.69994e-09	448651	1	0.0091021	153913770	ukb-b-8089	rs2252508	G	A	0.480256	Cooked vegetable intake || id:ukb-b-8089	TRUE	reported	igd	7.56642e-05	33.9493	DENND4B
694	0.00208302	5.30005e-09	448651	2	-0.0121578	172525884	ukb-b-8089	rs2102738	C	A	0.172403	Cooked vegetable intake || id:ukb-b-8089	TRUE	reported	igd	7.59244e-05	34.066	NA
695	0.00156423	7.8001e-11	448651	2	0.0101744	104159785	ukb-b-8089	rs4851029	G	T	0.526969	Cooked vegetable intake || id:ukb-b-8089	TRUE	reported	igd	9.42903e-05	42.3072	NA
696	0.00159079	1.20005e-13	448651	3	0.0117995	25121444	ukb-b-8089	rs12629972	C	T	0.588311	Cooked vegetable intake || id:ukb-b-8089	TRUE	reported	igd	0.000122614	55.0173	RARB
697	0.0018547	4.30002e-08	448651	4	-0.0101604	42137653	ukb-b-8089	rs28450747	A	G	0.23257	Cooked vegetable intake || id:ukb-b-8089	TRUE	reported	igd	6.68862e-05	30.0104	BEND4
698	0.00174063	3.69999e-08	448651	5	0.00958122	141217079	ukb-b-8089	rs1816263	C	T	0.280188	Cooked vegetable intake || id:ukb-b-8089	TRUE	reported	igd	6.75291e-05	30.2989	NA
699	0.00160923	2.1e-09	448651	6	-0.00964215	31005139	ukb-b-8089	rs2844672	A	G	0.624125	Cooked vegetable intake || id:ukb-b-8089	TRUE	reported	igd	8.00144e-05	35.9013	NA
700	0.00161897	1.40001e-08	448651	8	0.00918737	10266706	ukb-b-8089	rs12550717	A	G	0.372413	Cooked vegetable intake || id:ukb-b-8089	TRUE	reported	igd	7.17736e-05	32.2035	MSRA
701	0.00163687	1.80011e-11	448651	9	0.0110063	96345328	ukb-b-8089	rs10156602	G	A	0.361369	Cooked vegetable intake || id:ukb-b-8089	TRUE	reported	igd	0.000100763	45.2119	PHF2
702	0.00183004	1.40001e-08	448651	9	0.0103715	83121545	ukb-b-8089	rs11138705	C	G	0.757204	Cooked vegetable intake || id:ukb-b-8089	TRUE	reported	igd	7.1585e-05	32.1189	NA
703	0.0015679	1.6e-09	448651	10	-0.00945755	118040352	ukb-b-8089	rs2052063	T	C	0.515902	Cooked vegetable intake || id:ukb-b-8089	TRUE	reported	igd	8.10918e-05	36.3847	LOC107984273
704	0.00159767	2.5e-08	448651	11	-0.00890406	84788804	ukb-b-8089	rs349062	C	G	0.39275	Cooked vegetable intake || id:ukb-b-8089	TRUE	reported	igd	6.92251e-05	31.0599	DLG2
705	0.00163223	4.60045e-11	448651	11	-0.0107461	13349559	ukb-b-8089	rs28711392	C	T	0.367132	Cooked vegetable intake || id:ukb-b-8089	TRUE	reported	igd	9.66025e-05	43.3448	ARNTL
706	0.00168589	1.29999e-08	448651	13	-0.0095798	59474383	ukb-b-8089	rs10161952	C	A	0.31274	Cooked vegetable intake || id:ukb-b-8089	TRUE	reported	igd	7.19639e-05	32.2888	NA
707	0.00159054	8.30042e-11	448651	16	0.0103316	53800954	ukb-b-8089	rs1421085	C	T	0.40346	Cooked vegetable intake || id:ukb-b-8089	TRUE	reported	igd	9.40365e-05	42.1934	FTO,LOC124903691
708	0.00161465	4.49987e-13	448651	19	0.0116877	49259529	ukb-b-8089	rs838133	G	A	0.549575	Cooked vegetable intake || id:ukb-b-8089	TRUE	reported	igd	0.000116773	52.3962	FUT1,FGF21
709	0.00192208	3.89996e-08	448651	22	0.0105584	48977215	ukb-b-8089	rs34155012	T	C	0.227386	Cooked vegetable intake || id:ukb-b-8089	TRUE	reported	igd	6.72536e-05	30.1753	TAFA5,LOC124900480
710	0.00144212	153761750	435435	1	-0.00800801	2.80001e-08	ukb-b-1996	rs9427220	T	A	0.554661	Salad / raw vegetable intake || id:ukb-b-1996	TRUE	reported	igd	7.08096e-05	30.835	LOC124904424,LOC124904426
711	0.00311517	231866480	435435	1	0.017133	3.79997e-08	ukb-b-1996	rs4083969	G	C	0.057217	Salad / raw vegetable intake || id:ukb-b-1996	TRUE	reported	igd	6.94624e-05	30.2483	DISC1,TSNAX-DISC1
712	0.00145086	25110415	435435	3	0.0124765	8.00018e-18	ukb-b-1996	rs7619139	A	T	0.589193	Salad / raw vegetable intake || id:ukb-b-1996	TRUE	reported	igd	0.0001698	73.949	RARB
713	0.00143029	63738189	435435	4	0.00797933	2.39999e-08	ukb-b-1996	rs13102393	G	C	0.499077	Salad / raw vegetable intake || id:ukb-b-1996	TRUE	reported	igd	7.14711e-05	31.1231	NA
714	0.00181338	137717681	435435	5	0.0111744	7.19996e-10	ukb-b-1996	rs17460017	T	A	0.190124	Salad / raw vegetable intake || id:ukb-b-1996	TRUE	reported	igd	8.71986e-05	37.9725	KDM3B
715	0.00143565	87822672	435435	5	-0.00860795	2e-09	ukb-b-1996	rs2194027	A	T	0.484664	Salad / raw vegetable intake || id:ukb-b-1996	TRUE	reported	igd	8.2555e-05	35.9501	NA
716	0.00212261	32379383	435435	6	-0.0133033	3.69999e-10	ukb-b-1996	rs3129962	A	G	0.129168	Salad / raw vegetable intake || id:ukb-b-1996	TRUE	reported	igd	9.02019e-05	39.2804	NA
717	0.00169411	396321	435435	6	-0.0102862	1.29999e-09	ukb-b-1996	rs12203592	T	C	0.219338	Salad / raw vegetable intake || id:ukb-b-1996	TRUE	reported	igd	8.46577e-05	36.8659	IRF4
718	0.00176637	30737591	435435	6	-0.0126218	8.99912e-13	ukb-b-1996	rs3095337	C	G	0.203909	Salad / raw vegetable intake || id:ukb-b-1996	TRUE	reported	igd	0.000117248	51.0596	HCG20
719	0.00352774	92348945	435435	6	-0.0197339	2.19999e-08	ukb-b-1996	rs75248709	T	C	0.045947	Salad / raw vegetable intake || id:ukb-b-1996	TRUE	reported	igd	7.18585e-05	31.2918	CASC6
720	0.00153327	35215670	435435	7	0.00894101	5.49997e-09	ukb-b-1996	rs57221424	G	C	0.321733	Salad / raw vegetable intake || id:ukb-b-1996	TRUE	reported	igd	7.8087e-05	34.0043	DPY19L2P1
721	0.00185732	77730153	435435	7	-0.0113438	1e-09	ukb-b-1996	rs62461186	C	A	0.179827	Salad / raw vegetable intake || id:ukb-b-1996	TRUE	reported	igd	8.5661e-05	37.3028	MAGI2
722	0.00156199	64618026	435435	8	0.012474	1.39991e-15	ukb-b-1996	rs790561	G	A	0.704134	Salad / raw vegetable intake || id:ukb-b-1996	TRUE	reported	igd	0.000146443	63.7754	NA
723	0.00197644	83061099	435435	8	-0.0108184	4.39997e-08	ukb-b-1996	rs7821179	C	G	0.846577	Salad / raw vegetable intake || id:ukb-b-1996	TRUE	reported	igd	6.88027e-05	29.961	LINC02839
724	0.00151342	128645617	435435	9	-0.00916475	1.40001e-09	ukb-b-1996	rs10819082	A	G	0.66734	Salad / raw vegetable intake || id:ukb-b-1996	TRUE	reported	igd	8.42098e-05	36.6708	PBX3
725	0.00159025	22037809	435435	10	0.0112719	1.39991e-12	ukb-b-1996	rs6482190	G	A	0.719408	Salad / raw vegetable intake || id:ukb-b-1996	TRUE	reported	igd	0.000115369	50.2414	LOC107984214
726	0.00180794	54933682	435435	13	-0.0104258	8.10009e-09	ukb-b-1996	rs1890012	G	T	0.19473	Salad / raw vegetable intake || id:ukb-b-1996	TRUE	reported	igd	7.6365e-05	33.2544	NA
727	0.00166573	97011280	435435	15	-0.00935	2e-08	ukb-b-1996	rs12908495	A	C	0.242533	Salad / raw vegetable intake || id:ukb-b-1996	TRUE	reported	igd	7.23535e-05	31.5074	NA
728	0.00142564	31195279	435435	16	0.00816444	1e-08	ukb-b-1996	rs1052352	T	C	0.52355	Salad / raw vegetable intake || id:ukb-b-1996	TRUE	reported	igd	7.53142e-05	32.7968	FUS
729	0.0014749	43854655	435435	17	-0.00805142	4.79999e-08	ukb-b-1996	rs34186148	C	G	0.370054	Salad / raw vegetable intake || id:ukb-b-1996	TRUE	reported	igd	6.84332e-05	29.8001	LINC02210-CRHR1
730	0.00142481	38106410	435435	18	-0.00839985	3.69999e-09	ukb-b-1996	rs4291983	A	C	0.517576	Salad / raw vegetable intake || id:ukb-b-1996	TRUE	reported	igd	7.98125e-05	34.7558	NA
731	0.00157797	19049865	435435	21	0.0087404	2.99999e-08	ukb-b-1996	rs8130508	A	G	0.289686	Salad / raw vegetable intake || id:ukb-b-1996	TRUE	reported	igd	7.04549e-05	30.6805	NA

## Sheet: S2
	id.exposure	id.outcome	outcome	exposure	method	nsnp	b	se	pval	lo_ci	up_ci	or	or_lci95	or_uci95
1	ukb-b-6066	0sanpS	alcoholic liver disease	Tea intake || id:ukb-b-6066	Inverse variance weighted	33	-0.615548	0.281778	0.0289244	-1.16783	-0.0632633	0.540345	0.31104	0.938696
2	ukb-b-6066	0sanpS	alcoholic liver disease	Tea intake || id:ukb-b-6066	MR Egger	33	-0.337511	0.621746	0.59112	-1.55613	0.881112	0.713544	0.21095	2.41358
3	ukb-b-6066	0sanpS	alcoholic liver disease	Tea intake || id:ukb-b-6066	Weighted median	33	-0.632957	0.402289	0.115628	-1.42144	0.155529	0.531019	0.241366	1.16828
4	ukb-b-6066	0sanpS	alcoholic liver disease	Tea intake || id:ukb-b-6066	Weighted mode	33	-0.608057	0.4126	0.150327	-1.41675	0.20064	0.544408	0.2425	1.22218
5	ukb-b-6066	0sanpS	alcoholic liver disease	Tea intake || id:ukb-b-6066	Simple mode	33	-0.75154	0.757138	0.328349	-2.23553	0.732451	0.47164	0.106935	2.08017
6	ukb-b-5237	qa54s3	alcoholic liver disease	Coffee intake || id:ukb-b-5237	Inverse variance weighted	34	-0.738522	0.330253	0.0253365	-1.38582	-0.091227	0.477819	0.250119	0.912811
7	ukb-b-5237	qa54s3	alcoholic liver disease	Coffee intake || id:ukb-b-5237	MR Egger	34	-0.902446	0.652116	0.175975	-2.18059	0.375701	0.405576	0.112974	1.45601
8	ukb-b-5237	qa54s3	alcoholic liver disease	Coffee intake || id:ukb-b-5237	Weighted median	34	-0.66866	0.485284	0.168242	-1.61982	0.282496	0.512395	0.197935	1.32644
9	ukb-b-5237	qa54s3	alcoholic liver disease	Coffee intake || id:ukb-b-5237	Weighted mode	34	-0.794682	0.499398	0.121082	-1.7735	0.184138	0.451725	0.169738	1.20218
10	ukb-b-5237	qa54s3	alcoholic liver disease	Coffee intake || id:ukb-b-5237	Simple mode	34	-2.25239	0.904528	0.0179812	-4.02526	-0.47951	0.105148	0.0178588	0.619087
11	ukb-b-3881	JYB41P	alcoholic liver disease	Fresh fruit intake || id:ukb-b-3881	Inverse variance weighted	45	1.34293	0.497341	0.00692916	0.368147	2.31772	3.83027	1.44505	10.1525
12	ukb-b-3881	JYB41P	alcoholic liver disease	Fresh fruit intake || id:ukb-b-3881	MR Egger	45	3.16345	1.71715	0.0723388	-0.202167	6.52906	23.652	0.816958	684.756
13	ukb-b-3881	JYB41P	alcoholic liver disease	Fresh fruit intake || id:ukb-b-3881	Weighted median	45	1.38451	0.749449	0.0646943	-0.0844143	2.85343	3.99286	0.91905	17.3471
14	ukb-b-3881	JYB41P	alcoholic liver disease	Fresh fruit intake || id:ukb-b-3881	Weighted mode	45	1.73558	1.25	0.171986	-0.714425	4.18559	5.67222	0.489473	65.7321
15	ukb-b-3881	JYB41P	alcoholic liver disease	Fresh fruit intake || id:ukb-b-3881	Simple mode	45	2.26822	1.48026	0.132606	-0.633101	5.16954	9.66217	0.530943	175.833
16	ukb-b-16576	ylahQw	alcoholic liver disease	Dried fruit intake || id:ukb-b-16576	Inverse variance weighted	36	1.48743	0.41928	0.000388776	0.665644	2.30922	4.42572	1.94574	10.0666
17	ukb-b-16576	ylahQw	alcoholic liver disease	Dried fruit intake || id:ukb-b-16576	MR Egger	36	1.20333	1.8703	0.524287	-2.46245	4.86912	3.3312	0.0852255	130.206
18	ukb-b-16576	ylahQw	alcoholic liver disease	Dried fruit intake || id:ukb-b-16576	Weighted median	36	2.05231	0.623864	0.00100301	0.82954	3.27509	7.7859	2.29226	26.4456
19	ukb-b-16576	ylahQw	alcoholic liver disease	Dried fruit intake || id:ukb-b-16576	Weighted mode	36	2.32034	1.1885	0.0589344	-0.00911362	4.6498	10.1792	0.990928	104.564
20	ukb-b-16576	ylahQw	alcoholic liver disease	Dried fruit intake || id:ukb-b-16576	Simple mode	36	2.32034	1.27669	0.0777151	-0.181971	4.82266	10.1792	0.833626	124.295
21	ukb-b-6066	iKbD6x	cirrhosis	Tea intake || id:ukb-b-6066	Inverse variance weighted	33	-0.617877	0.231999	0.0077384	-1.07259	-0.163159	0.539088	0.34212	0.849456
22	ukb-b-6066	iKbD6x	cirrhosis	Tea intake || id:ukb-b-6066	MR Egger	33	-0.95716	0.489494	0.0596012	-1.91657	0.0022487	0.383982	0.147111	1.00225
23	ukb-b-6066	iKbD6x	cirrhosis	Tea intake || id:ukb-b-6066	Weighted median	33	-0.558177	0.337956	0.0986107	-1.22057	0.104217	0.572251	0.295062	1.10984
24	ukb-b-6066	iKbD6x	cirrhosis	Tea intake || id:ukb-b-6066	Weighted mode	33	-0.540729	0.376141	0.160264	-1.27796	0.196507	0.582324	0.278604	1.21714
25	ukb-b-6066	iKbD6x	cirrhosis	Tea intake || id:ukb-b-6066	Simple mode	33	-0.0572918	0.663476	0.931725	-1.3577	1.24312	0.944318	0.257251	3.46641
26	ukb-b-5237	ACxeqm	cirrhosis	Coffee intake || id:ukb-b-5237	Inverse variance weighted	36	-0.692852	0.271336	0.0106652	-1.22467	-0.161033	0.500148	0.293855	0.851264
27	ukb-b-5237	ACxeqm	cirrhosis	Coffee intake || id:ukb-b-5237	MR Egger	36	-1.04372	0.542026	0.062552	-2.10609	0.0186495	0.352142	0.121713	1.01882
28	ukb-b-5237	ACxeqm	cirrhosis	Coffee intake || id:ukb-b-5237	Weighted median	36	-0.732652	0.38947	0.0599511	-1.49601	0.0307086	0.480633	0.224022	1.03118
29	ukb-b-5237	ACxeqm	cirrhosis	Coffee intake || id:ukb-b-5237	Weighted mode	36	-0.867966	0.415182	0.0438962	-1.68172	-0.0542092	0.419805	0.186053	0.947234
30	ukb-b-5237	ACxeqm	cirrhosis	Coffee intake || id:ukb-b-5237	Simple mode	36	-1.59034	0.790693	0.0520416	-3.1401	-0.0405836	0.203856	0.0432785	0.960229
31	ukb-b-15926	47AkbC	cirrhosis	Cereal intake || id:ukb-b-15926	Inverse variance weighted	34	0.862543	0.328221	0.00859059	0.219229	1.50586	2.36918	1.24512	4.50801
32	ukb-b-15926	47AkbC	cirrhosis	Cereal intake || id:ukb-b-15926	MR Egger	34	1.96618	1.44811	0.18404	-0.872121	4.80447	7.1433	0.418064	122.055
33	ukb-b-15926	47AkbC	cirrhosis	Cereal intake || id:ukb-b-15926	Weighted median	34	1.26834	0.476069	0.00771729	0.335245	2.20144	3.55495	1.39828	9.03799
34	ukb-b-15926	47AkbC	cirrhosis	Cereal intake || id:ukb-b-15926	Weighted mode	34	1.48655	0.724901	0.0483078	0.0657393	2.90735	4.42179	1.06795	18.3082
35	ukb-b-15926	47AkbC	cirrhosis	Cereal intake || id:ukb-b-15926	Simple mode	34	1.58697	0.881916	0.0810971	-0.141589	3.31552	4.8889	0.867978	27.5368
36	ukb-b-8006	Rpoumc	cirrhosis	Poultry intake || id:ukb-b-8006	Inverse variance weighted	5	-3.24283	1.0258	0.00157075	-5.25339	-1.23227	0.0390532	0.00522976	0.291629
37	ukb-b-8006	Rpoumc	cirrhosis	Poultry intake || id:ukb-b-8006	MR Egger	5	-42.2483	37.7627	0.34474	-116.263	31.7667	4.48521e-19	3.21724e-51	6.25291e+13
38	ukb-b-8006	Rpoumc	cirrhosis	Poultry intake || id:ukb-b-8006	Weighted median	5	-3.59363	1.4159	0.0111469	-6.3688	-0.818472	0.0274982	0.00171422	0.441105
39	ukb-b-8006	Rpoumc	cirrhosis	Poultry intake || id:ukb-b-8006	Weighted mode	5	-3.60049	1.75023	0.108803	-7.03093	-0.170045	0.0273104	0.000884111	0.843627
40	ukb-b-8006	Rpoumc	cirrhosis	Poultry intake || id:ukb-b-8006	Simple mode	5	-3.60049	1.70251	0.101936	-6.93741	-0.263565	0.0273104	0.000970782	0.768308
41	ukb-b-1996	E0IOEk	cirrhosis	Salad / raw vegetable intake || id:ukb-b-1996	Inverse variance weighted	17	-1.45962	0.675591	0.030733	-2.78378	-0.135465	0.232324	0.0618043	0.87331
42	ukb-b-1996	E0IOEk	cirrhosis	Salad / raw vegetable intake || id:ukb-b-1996	MR Egger	17	-2.12149	3.02995	0.494537	-8.06019	3.81722	0.119853	0.000315866	45.4774
43	ukb-b-1996	E0IOEk	cirrhosis	Salad / raw vegetable intake || id:ukb-b-1996	Weighted median	17	-1.21593	0.955392	0.203124	-3.0885	0.656638	0.296434	0.0455703	1.9283
44	ukb-b-1996	E0IOEk	cirrhosis	Salad / raw vegetable intake || id:ukb-b-1996	Weighted mode	17	-0.728186	1.37723	0.604248	-3.42755	1.97118	0.482784	0.0324665	7.17911
45	ukb-b-1996	E0IOEk	cirrhosis	Salad / raw vegetable intake || id:ukb-b-1996	Simple mode	17	-0.125403	1.60965	0.938868	-3.28032	3.02952	0.882141	0.0376161	20.6872
66	ukb-b-6324	5Cr2o3	NAFLD	Processed meat intake || id:ukb-b-6324	Inverse variance weighted	20	1.07354	0.509459	0.0350986	0.0750022	2.07208	2.92572	1.07789	7.94133
67	ukb-b-6324	5Cr2o3	NAFLD	Processed meat intake || id:ukb-b-6324	MR Egger	20	1.67818	2.44059	0.500463	-3.10538	6.46175	5.3558	0.0448073	640.178
68	ukb-b-6324	5Cr2o3	NAFLD	Processed meat intake || id:ukb-b-6324	Weighted median	20	1.37566	0.671609	0.0405299	0.0593076	2.69201	3.95769	1.0611	14.7614
69	ukb-b-6324	5Cr2o3	NAFLD	Processed meat intake || id:ukb-b-6324	Weighted mode	20	1.51653	1.07965	0.176261	-0.599574	3.63264	4.55641	0.549045	37.8126
70	ukb-b-6324	5Cr2o3	NAFLD	Processed meat intake || id:ukb-b-6324	Simple mode	20	1.51653	1.26968	0.247013	-0.972047	4.00512	4.55641	0.378308	54.8782

## Sheet: S3
heterogeneity
	id.exposure	id.outcome	outcome	exposure	method	Q	Q_df	Q_pval
1	ukb-b-6066	0sanpS	alcoholic liver disease	Tea intake || id:ukb-b-6066	MR Egger	29.9292	31	0.520953
2	ukb-b-6066	0sanpS	alcoholic liver disease	Tea intake || id:ukb-b-6066	Inverse variance weighted	30.1809	32	0.558825
3	ukb-b-5237	qa54s3	alcoholic liver disease	Coffee intake || id:ukb-b-5237	MR Egger	30.6414	32	0.535277
4	ukb-b-5237	qa54s3	alcoholic liver disease	Coffee intake || id:ukb-b-5237	Inverse variance weighted	30.7263	33	0.580788
5	ukb-b-3881	JYB41P	alcoholic liver disease	Fresh fruit intake || id:ukb-b-3881	MR Egger	28.5818	43	0.955341
6	ukb-b-3881	JYB41P	alcoholic liver disease	Fresh fruit intake || id:ukb-b-3881	Inverse variance weighted	29.8087	44	0.949696
7	ukb-b-16576	ylahQw	alcoholic liver disease	Dried fruit intake || id:ukb-b-16576	MR Egger	37.3661	34	0.317119
8	ukb-b-16576	ylahQw	alcoholic liver disease	Dried fruit intake || id:ukb-b-16576	Inverse variance weighted	37.3928	35	0.359769
9	ukb-b-6066	iKbD6x	cirrhosis	Tea intake || id:ukb-b-6066	MR Egger	27.7651	31	0.633266
10	ukb-b-6066	iKbD6x	cirrhosis	Tea intake || id:ukb-b-6066	Inverse variance weighted	28.3847	32	0.650211
11	ukb-b-5237	ACxeqm	cirrhosis	Coffee intake || id:ukb-b-5237	MR Egger	31.1804	34	0.606552
12	ukb-b-5237	ACxeqm	cirrhosis	Coffee intake || id:ukb-b-5237	Inverse variance weighted	31.7395	35	0.626306
13	ukb-b-15926	47AkbC	cirrhosis	Cereal intake || id:ukb-b-15926	MR Egger	33.3159	32	0.403052
14	ukb-b-15926	47AkbC	cirrhosis	Cereal intake || id:ukb-b-15926	Inverse variance weighted	33.9537	33	0.421419
15	ukb-b-8006	Rpoumc	cirrhosis	Poultry intake || id:ukb-b-8006	MR Egger	1.25091	3	0.740821
16	ukb-b-8006	Rpoumc	cirrhosis	Poultry intake || id:ukb-b-8006	Inverse variance weighted	2.3186	4	0.677384
17	ukb-b-1996	E0IOEk	cirrhosis	Salad / raw vegetable intake || id:ukb-b-1996	MR Egger	11.0942	15	0.745892
18	ukb-b-1996	E0IOEk	cirrhosis	Salad / raw vegetable intake || id:ukb-b-1996	Inverse variance weighted	11.1444	16	0.800488
27	ukb-b-6324	5Cr2o3	NAFLD	Processed meat intake || id:ukb-b-6324	MR Egger	10.9145	18	0.897951
28	ukb-b-6324	5Cr2o3	NAFLD	Processed meat intake || id:ukb-b-6324	Inverse variance weighted	10.9786	19	0.924555
pleiotropy
	id.exposure	id.outcome	outcome	exposure	egger_intercept	se	pval
1	ukb-b-6066	0sanpS	alcoholic liver disease	Tea intake || id:ukb-b-6066	-0.006008	0.0119761	0.619447
2	ukb-b-5237	qa54s3	alcoholic liver disease	Coffee intake || id:ukb-b-5237	0.00322207	0.0110526	0.772535
3	ukb-b-3881	JYB41P	alcoholic liver disease	Fresh fruit intake || id:ukb-b-3881	-0.0172341	0.0155588	0.274162
4	ukb-b-16576	ylahQw	alcoholic liver disease	Dried fruit intake || id:ukb-b-16576	0.00360731	0.0231257	0.876966
5	ukb-b-6066	iKbD6x	cirrhosis	Tea intake || id:ukb-b-6066	0.00757299	0.00962068	0.437167
6	ukb-b-5237	ACxeqm	cirrhosis	Coffee intake || id:ukb-b-5237	0.00675895	0.0090388	0.45974
7	ukb-b-15926	47AkbC	cirrhosis	Cereal intake || id:ukb-b-15926	-0.0160756	0.0205377	0.439537
8	ukb-b-8006	Rpoumc	cirrhosis	Poultry intake || id:ukb-b-8006	0.416745	0.403319	0.377464
9	ukb-b-1996	E0IOEk	cirrhosis	Salad / raw vegetable intake || id:ukb-b-1996	0.00719251	0.0320977	0.825717
14	ukb-b-6324	5Cr2o3	NAFLD	Processed meat intake || id:ukb-b-6324	-0.0092034	0.0363307	0.802889

## Sheet: S4
	id.exposure	id.outcome	outcome	exposure	method	nsnp	b	se	pval	lo_ci	up_ci	or	or_lci95	or_uci95
1	1BXtV6	ukb-b-6066	Tea intake || id:ukb-b-6066	alcoholic liver disease	Inverse variance weighted	4	-0.0155974	0.00820391	0.0572733	-0.0316771	0.000482234	0.984524	0.968819	1.00048
2	1BXtV6	ukb-b-6066	Tea intake || id:ukb-b-6066	alcoholic liver disease	MR Egger	4	-0.0533776	0.0301982	0.219164	-0.112566	0.00581093	0.948022	0.893538	1.00583
3	1BXtV6	ukb-b-6066	Tea intake || id:ukb-b-6066	alcoholic liver disease	Weighted median	4	-0.0242544	0.00692225	0.000458614	-0.037822	-0.0106868	0.976037	0.962884	0.98937
4	1BXtV6	ukb-b-6066	Tea intake || id:ukb-b-6066	alcoholic liver disease	Weighted mode	4	-0.0229476	0.00746967	0.0544723	-0.0375882	-0.00830706	0.977314	0.96311	0.991727
5	1BXtV6	ukb-b-6066	Tea intake || id:ukb-b-6066	alcoholic liver disease	Simple mode	4	-0.0217317	0.0150892	0.245436	-0.0513066	0.00784322	0.978503	0.949987	1.00787
6	jQqaJU	ukb-b-5237	Coffee intake || id:ukb-b-5237	alcoholic liver disease	Inverse variance weighted	4	-0.00151616	0.00622185	0.807477	-0.013711	0.0106787	0.998485	0.986383	1.01074
7	jQqaJU	ukb-b-5237	Coffee intake || id:ukb-b-5237	alcoholic liver disease	MR Egger	4	-0.0218316	0.027239	0.506942	-0.07522	0.0315567	0.978405	0.927539	1.03206
8	jQqaJU	ukb-b-5237	Coffee intake || id:ukb-b-5237	alcoholic liver disease	Weighted median	4	-0.00166449	0.00471719	0.724196	-0.0109102	0.0075812	0.998337	0.989149	1.00761
9	jQqaJU	ukb-b-5237	Coffee intake || id:ukb-b-5237	alcoholic liver disease	Weighted mode	4	-0.00214044	0.0049661	0.695554	-0.011874	0.00759312	0.997862	0.988196	1.00762
10	jQqaJU	ukb-b-5237	Coffee intake || id:ukb-b-5237	alcoholic liver disease	Simple mode	4	0.00161505	0.00842103	0.860155	-0.0148902	0.0181203	1.00162	0.98522	1.01829
11	MJQ2dW	ukb-b-3881	Fresh fruit intake || id:ukb-b-3881	alcoholic liver disease	Inverse variance weighted	4	-0.0056149	0.00591078	0.342142	-0.0172	0.00597024	0.994401	0.982947	1.00599
12	MJQ2dW	ukb-b-3881	Fresh fruit intake || id:ukb-b-3881	alcoholic liver disease	MR Egger	4	0.0187304	0.0234999	0.509015	-0.0273294	0.0647901	1.01891	0.973041	1.06694
13	MJQ2dW	ukb-b-3881	Fresh fruit intake || id:ukb-b-3881	alcoholic liver disease	Weighted median	4	-0.00545934	0.0036594	0.135734	-0.0126318	0.00171308	0.994556	0.987448	1.00171
14	MJQ2dW	ukb-b-3881	Fresh fruit intake || id:ukb-b-3881	alcoholic liver disease	Weighted mode	4	-0.00503462	0.00367495	0.264217	-0.0122375	0.00216827	0.994978	0.987837	1.00217
15	MJQ2dW	ukb-b-3881	Fresh fruit intake || id:ukb-b-3881	alcoholic liver disease	Simple mode	4	-0.0138639	0.00891388	0.217718	-0.0313351	0.0036073	0.986232	0.969151	1.00361
16	yalwnA	ukb-b-16576	Dried fruit intake || id:ukb-b-16576	alcoholic liver disease	Inverse variance weighted	4	0.00143548	0.00449801	0.749623	-0.00738062	0.0102516	1.00144	0.992647	1.0103
17	yalwnA	ukb-b-16576	Dried fruit intake || id:ukb-b-16576	alcoholic liver disease	MR Egger	4	0.0126046	0.0182987	0.562109	-0.0232609	0.0484701	1.01268	0.977008	1.04966
18	yalwnA	ukb-b-16576	Dried fruit intake || id:ukb-b-16576	alcoholic liver disease	Weighted median	4	0.00209934	0.00503042	0.676437	-0.00776028	0.011959	1.0021	0.99227	1.01203
19	yalwnA	ukb-b-16576	Dried fruit intake || id:ukb-b-16576	alcoholic liver disease	Weighted mode	4	0.0051432	0.00530868	0.404093	-0.00526181	0.0155482	1.00516	0.994752	1.01567
20	yalwnA	ukb-b-16576	Dried fruit intake || id:ukb-b-16576	alcoholic liver disease	Simple mode	4	-0.013028	0.00860524	0.22726	-0.0298943	0.0038383	0.987057	0.970548	1.00385
21	eeYhx5	ukb-b-6066	Tea intake || id:ukb-b-6066	cirrhosis	Inverse variance weighted	4	-0.0222797	0.0124409	0.0733179	-0.0466638	0.00210441	0.977967	0.954408	1.00211
22	eeYhx5	ukb-b-6066	Tea intake || id:ukb-b-6066	cirrhosis	MR Egger	4	-0.0394524	0.0550027	0.54766	-0.147258	0.0683528	0.961316	0.863072	1.07074
23	eeYhx5	ukb-b-6066	Tea intake || id:ukb-b-6066	cirrhosis	Weighted median	4	-0.0186975	0.00596006	0.00170609	-0.0303792	-0.00701579	0.981476	0.970078	0.993009
24	eeYhx5	ukb-b-6066	Tea intake || id:ukb-b-6066	cirrhosis	Weighted mode	4	-0.0208049	0.006432	0.0480476	-0.0334116	-0.00819821	0.97941	0.96714	0.991835
25	eeYhx5	ukb-b-6066	Tea intake || id:ukb-b-6066	cirrhosis	Simple mode	4	-0.0204909	0.0106439	0.14988	-0.0413529	0.00037113	0.979718	0.95949	1.00037
26	Kk3U5l	ukb-b-5237	Coffee intake || id:ukb-b-5237	cirrhosis	Inverse variance weighted	4	-0.00384775	0.00447827	0.390227	-0.0126252	0.00492965	0.99616	0.987454	1.00494
27	Kk3U5l	ukb-b-5237	Coffee intake || id:ukb-b-5237	cirrhosis	MR Egger	4	-0.0198871	0.016548	0.352445	-0.0523212	0.012547	0.980309	0.949024	1.01263
28	Kk3U5l	ukb-b-5237	Coffee intake || id:ukb-b-5237	cirrhosis	Weighted median	4	-0.00315839	0.00447304	0.48013	-0.0119256	0.00560878	0.996847	0.988145	1.00562
29	Kk3U5l	ukb-b-5237	Coffee intake || id:ukb-b-5237	cirrhosis	Weighted mode	4	-0.00312365	0.00480034	0.561625	-0.0125323	0.00628502	0.996881	0.987546	1.0063
30	Kk3U5l	ukb-b-5237	Coffee intake || id:ukb-b-5237	cirrhosis	Simple mode	4	-0.0060786	0.00711084	0.455477	-0.0200158	0.00785865	0.99394	0.980183	1.00789
31	V5sgc6	ukb-b-15926	Cereal intake || id:ukb-b-15926	cirrhosis	Inverse variance weighted	4	-0.00588931	0.00437335	0.178098	-0.0144611	0.00268246	0.994128	0.985643	1.00269
32	V5sgc6	ukb-b-15926	Cereal intake || id:ukb-b-15926	cirrhosis	MR Egger	4	-0.0109777	0.0161968	0.567813	-0.0427235	0.020768	0.989082	0.958176	1.02099
33	V5sgc6	ukb-b-15926	Cereal intake || id:ukb-b-15926	cirrhosis	Weighted median	4	-0.00504578	0.00473534	0.286624	-0.014327	0.00423549	0.994967	0.985775	1.00424
34	V5sgc6	ukb-b-15926	Cereal intake || id:ukb-b-15926	cirrhosis	Weighted mode	4	-0.00481804	0.00526138	0.427332	-0.0151303	0.00549426	0.995194	0.984984	1.00551
35	V5sgc6	ukb-b-15926	Cereal intake || id:ukb-b-15926	cirrhosis	Simple mode	4	-0.00662547	0.00716331	0.423228	-0.0206656	0.00741463	0.993396	0.979547	1.00744
36	KJTzWQ	ukb-b-8006	Poultry intake || id:ukb-b-8006	cirrhosis	Inverse variance weighted	4	0.00355774	0.00687074	0.604591	-0.00990891	0.0170244	1.00356	0.99014	1.01717
37	KJTzWQ	ukb-b-8006	Poultry intake || id:ukb-b-8006	cirrhosis	MR Egger	4	0.0260777	0.0264151	0.427597	-0.0256958	0.0778512	1.02642	0.974631	1.08096
38	KJTzWQ	ukb-b-8006	Poultry intake || id:ukb-b-8006	cirrhosis	Weighted median	4	0.00331964	0.00484799	0.493504	-0.00618242	0.0128217	1.00333	0.993837	1.0129
39	KJTzWQ	ukb-b-8006	Poultry intake || id:ukb-b-8006	cirrhosis	Weighted mode	4	0.00336288	0.00514722	0.560144	-0.00672567	0.0134514	1.00337	0.993297	1.01354
40	KJTzWQ	ukb-b-8006	Poultry intake || id:ukb-b-8006	cirrhosis	Simple mode	4	-0.00284664	0.0082896	0.753955	-0.0190943	0.013401	0.997157	0.981087	1.01349
41	uyDOBL	ukb-b-1996	Salad / raw vegetable intake || id:ukb-b-1996	cirrhosis	Inverse variance weighted	4	0.0032125	0.00349512	0.358023	-0.00363794	0.0100629	1.00322	0.996369	1.01011
42	uyDOBL	ukb-b-1996	Salad / raw vegetable intake || id:ukb-b-1996	cirrhosis	MR Egger	4	0.0134358	0.0129432	0.408277	-0.0119328	0.0388044	1.01353	0.988138	1.03957
43	uyDOBL	ukb-b-1996	Salad / raw vegetable intake || id:ukb-b-1996	cirrhosis	Weighted median	4	0.00341651	0.00389047	0.379849	-0.00420881	0.0110418	1.00342	0.9958	1.0111
44	uyDOBL	ukb-b-1996	Salad / raw vegetable intake || id:ukb-b-1996	cirrhosis	Weighted mode	4	0.0044382	0.00441202	0.388556	-0.00420937	0.0130858	1.00445	0.995799	1.01317
45	uyDOBL	ukb-b-1996	Salad / raw vegetable intake || id:ukb-b-1996	cirrhosis	Simple mode	4	0.00665845	0.00622535	0.363223	-0.00554323	0.0188601	1.00668	0.994472	1.01904
46	JslLY1	ukb-b-6324	Processed meat intake || id:ukb-b-6324	NAFLD	Inverse variance weighted	3	0.00523619	0.00570526	0.358733	-0.00594612	0.0164185	1.00525	0.994072	1.01655
47	JslLY1	ukb-b-6324	Processed meat intake || id:ukb-b-6324	NAFLD	MR Egger	3	0.0094052	0.028655	0.7981	-0.0467587	0.0655691	1.00945	0.954318	1.06777
48	JslLY1	ukb-b-6324	Processed meat intake || id:ukb-b-6324	NAFLD	Weighted median	3	0.00428938	0.00517191	0.406899	-0.00584755	0.0144263	1.0043	0.99417	1.01453
49	JslLY1	ukb-b-6324	Processed meat intake || id:ukb-b-6324	NAFLD	Weighted mode	3	0.00412184	0.00525256	0.514803	-0.00617318	0.0144169	1.00413	0.993846	1.01452
50	JslLY1	ukb-b-6324	Processed meat intake || id:ukb-b-6324	NAFLD	Simple mode	3	0.000676316	0.00797022	0.940106	-0.0149453	0.0162979	1.00068	0.985166	1.01643

## Sheet: S5
alcoholic liver disease															cirrhosis																NAFLD
	efo_id	association_id	pvalue	standard_error	beta_number	range	SNP	trait								efo_id	association_id	pvalue	standard_error	beta_number	range	SNP	trait									efo_id	association_id	pvalue	standard_error	beta_number	range	SNP	trait
1	MONDO_0005148	102693179	3e-08	NA	NA	NA	rs10026792	type 2 diabetes mellitus							2	EFO_0000571	13980	2e-51	NA	NA	[1.27-1.36]	rs1051730	lung adenocarcinoma								2	EFO_0010699	62074920	4e-08	NA	NA	NA	rs11032380	diffuse plaque measurement
2	MONDO_0005277	102693179	3e-08	NA	NA	NA	rs10026792	migraine disorder							4	EFO_0001071	35043412	3e-52	NA	NA	NA	rs1051730	lung carcinoma								3	EFO_0004703	36088622	1e-08	NA	NA	NA	rs6010651	age at menarche
3	EFO_0004875	34703064	2e-27	0.0019	0.0212	[0.017-0.025]	rs10064431	mathematical ability							6	EFO_0001071	12008	1e-15	NA	NA	[1.25-1.45]	rs1051730	lung carcinoma								4	EFO_0008002	100400226	3e-09	0.004	0.024	[0.016-0.032]	rs6010651	physical activity measurement
4	EFO_0004875	34714973	2e-27	0.0018	0.0194	[0.016-0.023]	rs10064431	mathematical ability							7	EFO_0001071	35043386	3e-49	NA	NA	NA	rs1051730	lung carcinoma								5	EFO_0004305	22076202	9e-13	0.00399026	0.0285327	[0.021-0.036]	rs6484504	erythrocyte count
5	EFO_0008111	55974048	6e-11	0.00243369	0.0159263	[0.011-0.021]	rs10064431	diet measurement							8	EFO_0003768	5865	6e-20	NA	0.1	[0.08-0.12]	rs1051730	nicotine dependence								6	EFO_0004339	45531453	4e-10	NA	NA	NA	rs6484504	body height
8	EFO_0008111	100082918	4e-09	0.00227598	0.0133533	[0.0089-0.0178]	rs10129747	diet measurement							9	EFO_0004265	93458291	9e-09	NA	NA	[1.09-1.16]	rs1051730	peripheral arterial disease								7	EFO_0004698	98440634	1e-09	0.001	0.008	[0.006-0.01]	rs6484504	insomnia
9	EFO_0008111	100083287	2e-10	0.00210142	0.0134182	[0.0093-0.0175]	rs10192394	diet measurement							10	EFO_0004265	93458219	1e-08	NA	NA	[1.08-1.16]	rs1051730	peripheral arterial disease								8	EFO_0005208	47234221	8e-21	0.0004	0.0032	[0.0024-0.004]	rs6484504	glomerular filtration rate
10	EFO_0008111	100083167	6e-65	0.00215984	0.0367825	[0.033-0.041]	rs10249294	diet measurement							11	EFO_0004314	15896263	2e-15	NA	0.077	NA	rs1051730	forced expiratory volume								9	EFO_0005208	97036252	3e-20	0.0003	0.0025	[0.0019-0.0031]	rs6484504	glomerular filtration rate
11	EFO_0008111	55975312	1e-48	0.00250555	0.036761	[0.032-0.042]	rs10249294	diet measurement							12	EFO_0004314	15993651	2e-09	NA	0.07976	NA	rs1051730	forced expiratory volume								10	EFO_0005208	47232916	9e-19	0.0003	0.0026	[0.002-0.0032]	rs6484504	glomerular filtration rate
12	EFO_0010155	98381099	7e-30	0.011567	0.131404	[0.11-0.15]	rs10249294	taste liking measurement							13	EFO_0004318	15158	2e-69	NA	0.8	[0.70-0.90]	rs1051730	smoking behavior								11	EFO_0008111	100084689	3e-10	0.00235852	0.0149135	[0.01-0.02]	rs6484504	diet measurement
13	EFO_0010155	98382910	2e-29	0.003658	0.041176	[0.034-0.048]	rs10249294	taste liking measurement							14	EFO_0004318	15156	2e-66	NA	0.08	[0.07-0.09]	rs1051730	smoking behavior								12	EFO_0004840	93929716	1e-17	NA	NA	NA	rs6786550	cortical thickness
14	EFO_0004339	47089283	6e-13	NA	NA	NA	rs1051547	body height							15	EFO_0004318	15174	3e-73	NA	1.02	[0.91-1.13]	rs1051730	smoking behavior								13	EFO_0008111	55976079	3e-09	0.0025275	0.0150617	[0.01-0.02]	rs6786550	diet measurement
15	EFO_0004309	62500548	2e-11	NA	NA	NA	rs1057868	platelet count							17	EFO_0004713	15993927	9e-11	NA	0.01729	NA	rs1051730	FEV/FVC ratio								14	EFO_0008111	55974099	7e-09	0.00252334	0.014587	[0.0096-0.0195]	rs6786550	diet measurement
16	EFO_0004518	93547641	1e-26	0.0017	0.0184	[0.015-0.022]	rs1057868	creatinine measurement							18	EFO_0004713	15997699	1e-16	NA	0.016	NA	rs1051730	FEV/FVC ratio								15	EFO_0003843	130445468	2e-09	NA	NA	NA	rs6961970	pain
17	EFO_0004530	101332416	3e-14	NA	NA	NA	rs1057868	triglyceride measurement							19	EFO_0005671	21612662	2e-08	NA	NA	[1.21-1.49]	rs1051730	smoking behaviour measurement								16	EFO_0004698	98429537	2e-09	0.001	0.007	[0.005-0.009]	rs6961970	insomnia
18	EFO_0004530	101335156	3e-10	0.00150889	0.0118739	[0.0089-0.0148]	rs1057868	triglyceride measurement							20	EFO_0006525	41429824	6e-121	0.0052	0.101	[0.091-0.111]	rs1051730	cigarettes per day measurement								17	MONDO_0005178	118811318	1e-09	NA	NA	[0.006-1.03]	rs6961970	osteoarthritis
19	EFO_0004530	102700299	7e-10	NA	NA	NA	rs1057868	triglyceride measurement							21	EFO_0008111	100084741	5e-09	0.00223983	0.0131349	[0.0087-0.0175]	rs1051730	diet measurement								18	EFO_0001073	32964	2e-17	NA	NA	NA	rs7531118	obesity
20	EFO_0004574	101348298	3e-11	0.00147422	0.0117797	[0.0089-0.0147]	rs1057868	total cholesterol measurement							23	GO_0097366	15896263	2e-15	NA	0.077	NA	rs1051730	response to bronchodilator								19	EFO_0003756	100281919	1e-17	NA	NA	NA	rs7531118	autism spectrum disorder
21	EFO_0004725	105631172	3e-13	0.018	0.133	[0.098-0.168]	rs1057868	metabolite measurement							24	GO_0097366	15997699	1e-16	NA	0.016	NA	rs1051730	response to bronchodilator								20	EFO_0003756	55592534	1e-15	NA	NA	NA	rs7531118	autism spectrum disorder
22	EFO_0006781	100083822	5e-36	0.00232079	0.0290606	[0.025-0.034]	rs1057868	coffee consumption measurement							25	EFO_0004309	62500548	2e-11	NA	NA	NA	rs1057868	platelet count								21	EFO_0003761	55592534	1e-15	NA	NA	NA	rs7531118	unipolar depression
23	EFO_0006781	47433279	1e-33	0.0016	0.0197	[0.017-0.023]	rs1057868	coffee consumption measurement							26	EFO_0004518	93547641	1e-26	0.0017	0.0184	[0.015-0.022]	rs1057868	creatinine measurement								22	EFO_0003761	62170440	1e-16	0.004	NA	NA	rs7531118	unipolar depression
24	EFO_0006781	64639040	6e-22	0.002536	0.02445	[0.019-0.029]	rs1057868	coffee consumption measurement							27	EFO_0004530	102700299	7e-10	NA	NA	NA	rs1057868	triglyceride measurement								23	EFO_0003761	119954749	1e-27	0.0029	0.0316042	[0.026-0.037]	rs7531118	unipolar depression
25	EFO_0007778	47785623	3e-08	0.0021985	0.0121717	[0.0079-0.0165]	rs1057868	urinary albumin to creatinine ratio							28	EFO_0004530	101332416	3e-14	NA	NA	NA	rs1057868	triglyceride measurement								24	EFO_0003761	105708173	3e-10	NA	NA	NA	rs7531118	unipolar depression
26	EFO_0007991	101285003	1e-12	0.00247999	0.0176617	[0.013-0.023]	rs1057868	eosinophil percentage of leukocytes							29	EFO_0004530	101335156	3e-10	0.00150889	0.0118739	[0.0089-0.0148]	rs1057868	triglyceride measurement								25	EFO_0003761	90519889	9e-29	NA	0.0339	NA	rs7531118	unipolar depression
27	EFO_0010093	47433028	4e-23	0.0018	0.0176	[0.014-0.021]	rs1057868	bitter non-alcoholic beverage consumption measurement							30	EFO_0004574	101348298	3e-11	0.00147422	0.0117797	[0.0089-0.0147]	rs1057868	total cholesterol measurement								26	EFO_0003767	105708173	3e-10	NA	NA	NA	rs7531118	inflammatory bowel disease
28	EFO_0020007	119776491	5e-11	0.0116642	0.0766078	[0.054-0.099]	rs1057868	X-21467 measurement							31	EFO_0004725	105631172	3e-13	0.018	0.133	[0.098-0.168]	rs1057868	metabolite measurement								27	EFO_0003888	100281919	1e-17	NA	NA	NA	rs7531118	attention deficit hyperactivity disorder
29	EFO_0004765	47757343	1e-20	0.00275834	0.025669	[0.02-0.031]	rs10740991	visceral adipose tissue measurement							32	EFO_0006781	47433279	1e-33	0.0016	0.0197	[0.017-0.023]	rs1057868	coffee consumption measurement								28	EFO_0003888	55592534	1e-15	NA	NA	NA	rs7531118	attention deficit hyperactivity disorder
30	EFO_0021796	106258350	7e-10	NA	NA	NA	rs10740991	sexual dimorphism measurement							33	EFO_0006781	100083822	5e-36	0.00232079	0.0290606	[0.025-0.034]	rs1057868	coffee consumption measurement								29	EFO_0004242	55592534	1e-15	NA	NA	NA	rs7531118	obsessive-compulsive disorder
31	EFO_0010091	100083740	4e-09	0.00209706	0.0123854	[0.0083-0.0165]	rs10752269	tea consumption measurement							34	EFO_0006781	64639040	6e-22	0.002536	0.02445	[0.019-0.029]	rs1057868	coffee consumption measurement								30	EFO_0004337	100281919	1e-17	NA	NA	NA	rs7531118	intelligence
32	HP_0002315	104950300	7e-09	NA	NA	NA	rs10752269	Headache							35	EFO_0007778	47785623	3e-08	0.0021985	0.0121717	[0.0079-0.0165]	rs1057868	urinary albumin to creatinine ratio								31	EFO_0004337	34943086	1e-16	NA	8.287	NA	rs7531118	intelligence
33	MONDO_0005277	104950300	7e-09	NA	NA	NA	rs10752269	migraine disorder							36	EFO_0007991	101285003	1e-12	0.00247999	0.0176617	[0.013-0.023]	rs1057868	eosinophil percentage of leukocytes								32	EFO_0004337	101054721	2e-14	NA	NA	NA	rs7531118	intelligence
34	EFO_0010088	100085268	6e-14	0.00214701	0.0160406	[0.012-0.02]	rs10764990	beverage consumption measurement							37	EFO_0010093	47433028	4e-23	0.0018	0.0176	[0.014-0.021]	rs1057868	bitter non-alcoholic beverage consumption measurement								35	EFO_0004340	21705854	8e-10	0.0047	0.029	[0.02-0.038]	rs7531118	body mass index
36	EFO_0004918	62733960	1e-08	NA	NA	NA	rs10828266	age at diagnosis							38	EFO_0020007	119776491	5e-11	0.0116642	0.0766078	[0.054-0.099]	rs1057868	X-21467 measurement								38	EFO_0004342	19207100	1e-14	0.0035	0.0268	[0.02-0.034]	rs7531118	waist circumference
37	EFO_0008111	100083172	1e-28	0.00232405	0.0258864	[0.021-0.03]	rs10828266	diet measurement							39	EFO_0010091	64639173	2e-10	0.002312	0.01474	[0.01-0.019]	rs10741694	tea consumption measurement								39	EFO_0004342	19206978	2e-10	0.0045	0.0287	[0.02-0.038]	rs7531118	waist circumference
38	MONDO_0001134	62733960	1e-08	NA	NA	NA	rs10828266	essential hypertension							41	EFO_0010091	100083740	4e-09	0.00209706	0.0123854	[0.0083-0.0165]	rs10752269	tea consumption measurement								40	EFO_0004895	55592534	1e-15	NA	NA	NA	rs7531118	Tourette syndrome
40	EFO_0004346	101688673	1e-13	NA	NA	NA	rs10838724	neuroimaging measurement							42	HP_0002315	104950300	7e-09	NA	NA	NA	rs10752269	Headache								41	EFO_0005093	19284044	6e-10	0.0048	0.0295	[0.02-0.039]	rs7531118	hip circumference
41	EFO_0004639	96177755	2e-15	0.00404518	0.0321729	[0.024-0.04]	rs10838724	phospholipid measurement							43	MONDO_0005277	104950300	7e-09	NA	NA	NA	rs10752269	migraine disorder								42	EFO_0005093	19283744	4e-11	0.0037	0.0241	[0.017-0.031]	rs7531118	hip circumference
42	EFO_0004639	96196582	7e-14	0.00411475	0.0307932	[0.023-0.039]	rs10838724	phospholipid measurement							44	EFO_0010088	100085268	6e-14	0.00214701	0.0160406	[0.012-0.02]	rs10764990	beverage consumption measurement								43	EFO_0007878	102117568	2e-20	0.000835	0.00782	[0.0062-0.0095]	rs7531118	alcohol consumption measurement
43	EFO_0004732	96196582	7e-14	0.00411475	0.0307932	[0.023-0.039]	rs10838724	lipoprotein measurement							45	EFO_0004908	63839616	6e-09	0.00203942	0.0119033	[0.0079-0.0159]	rs1104608	testosterone measurement								44	EFO_0008002	21705854	8e-10	0.0047	0.029	[0.02-0.038]	rs7531118	physical activity measurement
44	EFO_0010116	96135087	2e-16	0.00406377	0.0333767	[0.025-0.041]	rs10838724	choline measurement							46	EFO_0007878	62286619	4e-12	0.00187194	0.0129591	[0.0093-0.0166]	rs1104608	alcohol consumption measurement								45	MONDO_0002009	88935915	1e-08	NA	NA	NA	rs7531118	major depressive disorder
45	EFO_0008111	100083227	3e-11	0.00363423	0.0237924	[0.017-0.031]	rs11032362	diet measurement							47	EFO_0007878	41249282	3e-12	0.00136392	0.00948981	[0.0068-0.0122]	rs1104608	alcohol consumption measurement								46	MONDO_0004985	62170440	1e-16	0.004	NA	NA	rs7531118	bipolar disorder
46	EFO_0008111	55975388	1e-10	0.00422222	0.0272405	[0.019-0.036]	rs11032362	diet measurement							48	EFO_0007878	62286216	8e-12	0.0025138	0.0171919	[0.012-0.022]	rs1104608	alcohol consumption measurement								47	MONDO_0004985	55592534	1e-15	NA	NA	NA	rs7531118	bipolar disorder
47	EFO_0008328	41380538	1e-27	NA	NA	NA	rs11032362	chronotype measurement							49	EFO_0007878	47717457	1e-14	0.001	0.008	[0.006-0.01]	rs1104608	alcohol consumption measurement								48	MONDO_0005090	55592534	1e-15	NA	NA	NA	rs7531118	schizophrenia
48	EFO_0008328	36103452	5e-17	NA	NA	NA	rs11032362	chronotype measurement							50	EFO_0007878	95154125	2e-10	0.00256	0.0163	[0.011-0.021]	rs1104608	alcohol consumption measurement								49	MONDO_0005351	55592534	1e-15	NA	NA	NA	rs7531118	anorexia nervosa
49	EFO_0008328	41395813	1e-27	NA	NA	NA	rs11032362	chronotype measurement							51	EFO_0007878	41277017	1e-13	0.00147585	0.010975	[0.0081-0.0139]	rs1104608	alcohol consumption measurement								54	EFO_0004340	97371744	4e-09	0.0324798	0.187356	[0.12-0.25]	rs77165542	body mass index
50	EFO_0008328	47229229	3e-17	0.004	0.031	[0.023-0.039]	rs11032362	chronotype measurement							52	EFO_0009458	62286216	8e-12	0.0025138	0.0171919	[0.012-0.022]	rs1104608	alcohol use disorder measurement								57	EFO_0007878	41276685	6e-11	0.00397124	0.0260109	[0.018-0.034]	rs77165542	alcohol consumption measurement
51	EFO_0004612	102361957	4e-09	0.075	0.45	[0.3-0.6]	rs11164870	high density lipoprotein cholesterol measurement							54	EFO_0010811	100653988	2e-11	0.024	0.161	[0.11-0.21]	rs1104608	carbohydrate intake measurement								59	EFO_0021796	106264026	2e-08	NA	NA	NA	rs77165542	sexual dimorphism measurement
52	MONDO_0005180	119263146	3e-09	NA	NA	NA	rs11164870	Parkinson disease							55	EFO_0008111	100083623	1e-09	0.00213759	0.0129873	[0.0088-0.0172]	rs11097340	diet measurement								60	EFO_0003939	34600064	5e-28	0.01	0.111	[0.091-0.131]	rs838133	energy intake
54	EFO_0008328	36102961	2e-08	NA	NA	NA	rs11587444	chronotype measurement							56	EFO_0004612	102361957	4e-09	0.075	0.45	[0.3-0.6]	rs11164870	high density lipoprotein cholesterol measurement								61	EFO_0003939	28392	8e-09	0.02	0.11	[0.071-0.149]	rs838133	energy intake
55	EFO_0003761	90519980	5e-18	NA	0.0291	NA	rs11772627	unipolar depression							57	MONDO_0005180	119263146	3e-09	NA	NA	NA	rs11164870	Parkinson disease								62	EFO_0003939	34600060	1e-19	0.02	0.177	[0.14-0.22]	rs838133	energy intake
57	EFO_0006781	64638904	1e-14	0.008863	0.06827	[0.051-0.086]	rs117810762	coffee consumption measurement							59	EFO_0008328	36102961	2e-08	NA	NA	NA	rs11587444	chronotype measurement								63	EFO_0003939	34600056	9e-23	0.024	0.232	[0.18-0.28]	rs838133	energy intake
58	EFO_0006781	64639049	1e-08	0.008765	0.05011	[0.033-0.067]	rs117810762	coffee consumption measurement							61	EFO_0006781	64639049	1e-08	0.008765	0.05011	[0.033-0.067]	rs117810762	coffee consumption measurement								64	EFO_0004530	101336213	4e-27	0.00147883	0.019842	[0.017-0.023]	rs838133	triglyceride measurement
59	EFO_0010091	64638904	1e-14	0.008863	0.06827	[0.051-0.086]	rs117810762	tea consumption measurement							62	EFO_0006781	64638904	1e-14	0.008863	0.06827	[0.051-0.086]	rs117810762	coffee consumption measurement								65	EFO_0004530	101963885	4e-21	0.002488	0.023499	[0.019-0.028]	rs838133	triglyceride measurement
60	EFO_0010989	96220103	2e-22	0.0157078	0.153314	[0.12-0.18]	rs117810762	acetone measurement							63	EFO_0010091	64638904	1e-14	0.008863	0.06827	[0.051-0.086]	rs117810762	tea consumption measurement								66	EFO_0004530	80056925	8e-13	0.0032	0.0231	[0.017-0.029]	rs838133	triglyceride measurement
61	EFO_0010989	106392094	2e-20	0.0177401	0.164421	[0.13-0.2]	rs117810762	acetone measurement							64	EFO_0010989	106392094	2e-20	0.0177401	0.164421	[0.13-0.2]	rs117810762	acetone measurement								67	EFO_0004530	93541565	1e-23	0.0024	0.024	[0.019-0.029]	rs838133	triglyceride measurement
62	EFO_0006525	102096262	4e-10	0.0019	0.0119	[0.0082-0.0156]	rs12514566	cigarettes per day measurement							65	EFO_0010989	96220103	2e-22	0.0157078	0.153314	[0.12-0.18]	rs117810762	acetone measurement								68	EFO_0004530	101333808	1e-37	NA	NA	NA	rs838133	triglyceride measurement
63	EFO_0006525	102115324	4e-11	0.00167	0.011	[0.0077-0.0143]	rs12514566	cigarettes per day measurement							68	EFO_0004529	96181417	8e-10	0.00423664	0.0260347	[0.018-0.034]	rs11940694	lipid measurement								69	EFO_0004530	56270160	9e-18	0.0024	0.0232	[0.018-0.028]	rs838133	triglyceride measurement
64	EFO_0006781	100083862	5e-11	0.00221837	0.0146071	[0.01-0.019]	rs12514566	coffee consumption measurement							69	EFO_0004531	47886454	2e-08	0.0031	0.0173	[0.011-0.023]	rs11940694	urate measurement								70	EFO_0004530	56275378	2e-33	0.0020578	0.0248079	[0.021-0.029]	rs838133	triglyceride measurement
65	EFO_0006781	64639020	1e-09	0.002428	0.014831	[0.01-0.02]	rs12514566	coffee consumption measurement							70	EFO_0004531	64651464	4e-08	0.00192	0.0103	[0.0065-0.0141]	rs11940694	urate measurement								71	EFO_0004530	102701128	8e-29	NA	NA	NA	rs838133	triglyceride measurement
66	EFO_0006781	64638847	2e-12	0.002456	0.017242	[0.012-0.022]	rs12514566	coffee consumption measurement							71	EFO_0004532	80735721	3e-23	0.000530568	0.00538675	[0.0043-0.0064]	rs11940694	serum gamma-glutamyl transferase measurement								72	EFO_0004578	34429	7e-09	0.007	0.0422	[0.028-0.056]	rs838133	homocysteine measurement
67	EFO_0010091	64638847	2e-12	0.002456	0.017242	[0.012-0.022]	rs12514566	tea consumption measurement							72	EFO_0004612	96182016	8e-10	0.00421219	0.025879	[0.018-0.034]	rs11940694	high density lipoprotein cholesterol measurement								73	EFO_0004741	93497878	2e-66	0.0024	0.0409	[0.036-0.046]	rs838133	blood urea nitrogen measurement
68	EFO_0004337	34943291	3e-09	NA	5.928	NA	rs12536253	intelligence							73	EFO_0004612	96180678	1e-09	0.00416565	0.0254216	[0.017-0.034]	rs11940694	high density lipoprotein cholesterol measurement								74	EFO_0005110	130753858	8e-13	0.0042	0.0297	[0.021-0.038]	rs838133	fatty acid measurement
69	EFO_0004464	95290869	4e-08	NA	NA	NA	rs12536253	brain measurement							74	EFO_0004612	96181417	8e-10	0.00423664	0.0260347	[0.018-0.034]	rs11940694	high density lipoprotein cholesterol measurement								75	EFO_0005110	130764420	1e-16	0.0043	0.0357	[0.027-0.044]	rs838133	fatty acid measurement
70	EFO_0004518	93547566	9e-14	0.0021	0.016	[0.012-0.02]	rs12536253	creatinine measurement							75	EFO_0004639	96182016	8e-10	0.00421219	0.025879	[0.018-0.034]	rs11940694	phospholipid measurement								76	EFO_0007878	102121960	8e-48	0.000847	0.0124	[0.011-0.014]	rs838133	alcohol consumption measurement
71	EFO_0004736	93491687	2e-12	0.0025	0.0179	[0.013-0.023]	rs12536253	aspartate aminotransferase measurement							76	EFO_0004741	47229987	3e-12	0.0007	0.0048	[0.0034-0.0062]	rs11940694	blood urea nitrogen measurement								77	EFO_0007929	119391699	1e-11	0.0036	0.0266	[0.02-0.034]	rs838133	triglyceride:HDL cholesterol ratio
72	EFO_0008111	100083267	3e-10	0.00242356	0.0151918	[0.01-0.02]	rs12536253	diet measurement							77	EFO_0004761	93543608	4e-09	0.0018	0.0106	[0.0071-0.0141]	rs11940694	uric acid measurement								78	EFO_0007929	119389802	5e-15	0.0026	0.0255	[0.02-0.031]	rs838133	triglyceride:HDL cholesterol ratio
73	EFO_0008111	55975436	9e-10	0.00281632	0.0172397	[0.012-0.023]	rs12536253	diet measurement							78	EFO_0005110	96175366	1e-08	0.0040727	0.0232844	[0.015-0.031]	rs11940694	fatty acid measurement								80	EFO_0008111	100083548	9e-29	0.0021731	0.0240289	[0.02-0.028]	rs838133	diet measurement
74	EFO_0004529	96181542	9e-09	0.00572487	0.0328964	[0.022-0.044]	rs12591786	lipid measurement							79	EFO_0005110	96174909	2e-09	0.00418963	0.0252725	[0.017-0.033]	rs11940694	fatty acid measurement								81	EFO_0008111	104959517	8e-10	0.0043913	0.027026	[0.018-0.036]	rs838133	diet measurement
75	EFO_0004530	56270667	3e-08	0.0033	0.0203	[0.014-0.027]	rs12591786	triglyceride measurement							80	EFO_0007835	35611730	1e-09	0.001	0.007	NA	rs11940694	alcohol dependence measurement								82	EFO_0009282	47712749	2e-25	0.00127931	0.0133353	[0.011-0.016]	rs838133	sodium measurement
76	EFO_0004530	56276328	2e-10	0.00276783	0.0176878	[0.012-0.023]	rs12591786	triglyceride measurement							82	EFO_0007878	24552904	8e-19	0.003	0.027	[0.021-0.033]	rs11940694	alcohol consumption measurement								83	EFO_0010155	98379333	2e-35	0.011071	0.13768	[0.12-0.16]	rs838133	taste liking measurement
77	EFO_0004574	96179485	2e-08	0.0057403	0.0321854	[0.021-0.043]	rs12591786	total cholesterol measurement							83	EFO_0007878	24553393	9e-10	0.004	0.026	[0.018-0.034]	rs11940694	alcohol consumption measurement								84	EFO_0010155	98380901	8e-13	0.01021	0.073171	[0.053-0.093]	rs838133	taste liking measurement
78	EFO_0004611	96186844	1e-09	0.00574178	0.034946	[0.024-0.046]	rs12591786	low density lipoprotein cholesterol measurement							84	EFO_0007878	41276770	3e-68	0.00148589	0.0259499	[0.023-0.029]	rs11940694	alcohol consumption measurement								85	EFO_0010155	98381250	1e-24	0.014614	0.150004	[0.12-0.18]	rs838133	taste liking measurement
79	EFO_0004612	96181844	3e-09	0.00575003	0.0340541	[0.023-0.045]	rs12591786	high density lipoprotein cholesterol measurement							85	EFO_0007878	100084268	7e-62	0.00216082	0.0357367	[0.032-0.04]	rs11940694	alcohol consumption measurement								86	EFO_0010155	98381646	7e-10	0.00377	0.02324	[0.016-0.031]	rs838133	taste liking measurement
80	EFO_0004612	96179485	2e-08	0.0057403	0.0321854	[0.021-0.043]	rs12591786	high density lipoprotein cholesterol measurement							86	EFO_0007878	102097625	6e-21	0.0027	0.0254	[0.02-0.031]	rs11940694	alcohol consumption measurement								87	EFO_0010155	98381765	2e-11	0.003744	0.025224	[0.018-0.033]	rs838133	taste liking measurement
81	EFO_0004612	96181542	9e-09	0.00572487	0.0328964	[0.022-0.044]	rs12591786	high density lipoprotein cholesterol measurement							87	EFO_0007878	130272420	4e-08	0.007	0.04	[0.026-0.054]	rs11940694	alcohol consumption measurement								88	EFO_0010155	98382159	1e-10	0.009346	0.06027	[0.042-0.079]	rs838133	taste liking measurement
82	EFO_0004840	93931253	7e-13	NA	NA	NA	rs12591786	cortical thickness							88	EFO_0007878	130272457	2e-11	0.009	0.06	[0.042-0.078]	rs11940694	alcohol consumption measurement								89	EFO_0010155	98382655	8e-21	0.012788	0.11973	[0.095-0.145]	rs838133	taste liking measurement
83	EFO_0004840	95033649	4e-11	NA	6.59	NA	rs12591786	cortical thickness							90	EFO_0007878	47717641	3e-68	0.0011	0.0185	[0.016-0.021]	rs11940694	alcohol consumption measurement								90	EFO_0010155	98383676	3e-13	0.013877	0.10147	[0.074-0.129]	rs838133	taste liking measurement
84	EFO_0006781	64638926	4e-10	0.00323	0.020213	[0.014-0.027]	rs12591786	coffee consumption measurement							91	EFO_0007878	102118758	9e-188	0.000831	0.0243	[0.023-0.026]	rs11940694	alcohol consumption measurement								91	EFO_0010155	98383731	1e-29	0.011586	0.131004	[0.11-0.15]	rs838133	taste liking measurement
85	EFO_0010091	64639184	3e-10	0.003109	0.019576	[0.013-0.026]	rs12591786	tea consumption measurement							92	EFO_0007878	41248928	4e-64	0.00135229	0.0228615	[0.02-0.026]	rs11940694	alcohol consumption measurement								92	EFO_0010155	98383979	9e-11	0.009975	0.064629	[0.045-0.084]	rs838133	taste liking measurement
87	EFO_0010091	100083690	6e-11	0.00291158	0.0190319	[0.013-0.025]	rs12591786	tea consumption measurement							93	EFO_0007878	36158059	3e-41	0.00228492	0.030739	[0.026-0.035]	rs11940694	alcohol consumption measurement								93	EFO_0010155	98384352	3e-09	0.003712	0.021965	[0.015-0.029]	rs838133	taste liking measurement
88	EFO_0010091	64638926	4e-10	0.00323	0.020213	[0.014-0.027]	rs12591786	tea consumption measurement							94	EFO_0007878	102098542	2e-160	0.000923	0.0249	[0.023-0.027]	rs11940694	alcohol consumption measurement								94	EFO_0010155	98384533	6e-13	0.003679	0.026502	[0.019-0.034]	rs838133	taste liking measurement
89	EFO_0010736	93910410	1e-09	NA	NA	NA	rs12591786	cortical surface area measurement							95	EFO_0007878	35611685	5e-17	0.001	0.009	[0.007-0.011]	rs11940694	alcohol consumption measurement								95	EFO_0010155	98384886	1e-11	0.009119	0.061754	[0.044-0.08]	rs838133	taste liking measurement
90	EFO_0010736	95030706	4e-09	NA	5.87	NA	rs12591786	cortical surface area measurement							96	EFO_0007878	24553429	6e-18	0.003	0.027	[0.021-0.033]	rs11940694	alcohol consumption measurement								96	EFO_0010155	98385178	1e-36	0.003662	0.04632	[0.039-0.053]	rs838133	taste liking measurement
91	EFO_0020946	96186844	1e-09	0.00574178	0.034946	[0.024-0.046]	rs12591786	Phospholipids:total lipids ratio							97	EFO_0007878	17573152	9e-12	0.002	0.0136	[0.0097-0.0175]	rs11940694	alcohol consumption measurement								97	EFO_0010158	61956701	3e-20	0.003	0.03	[0.024-0.036]	rs838133	sugar consumption measurement
92	EFO_0008111	100083332	2e-09	0.00213442	0.0131298	[0.0089-0.0173]	rs12885598	diet measurement							98	EFO_0008591	96180678	1e-09	0.00416565	0.0254216	[0.017-0.034]	rs11940694	free cholesterol measurement								98	EFO_0010611	63372877	9e-12	NA	0.0573	NA	rs838133	cathepsin D measurement
93	EFO_0003761	101661288	6e-13	NA	0.0032	NA	rs13163336	unipolar depression							99	EFO_0009458	35611603	7e-21	NA	9.38	NA	rs11940694	alcohol use disorder measurement								99	EFO_0010809	100654041	6e-23	0.0198	0.1956	[0.16-0.23]	rs838133	fat intake measurement
94	EFO_0004784	63922810	1e-15	0.00837923	0.0672347	[0.051-0.084]	rs13163336	self reported educational attainment							100	EFO_0010092	47432537	4e-33	0.001	0.0125	[0.011-0.014]	rs11940694	bitter alcoholic beverage consumption measurement								100	EFO_0010810	100654108	6e-28	0.01	0.11	[0.09-0.13]	rs838133	protein intake measurement
95	EFO_0008354	63922810	1e-15	0.00837923	0.0672347	[0.051-0.084]	rs13163336	cognitive function measurement							101	EFO_0010810	61956626	1e-14	0.003	0.022	[0.016-0.028]	rs11940694	protein intake measurement								101	EFO_0010810	61956636	4e-26	0.003	0.032	[0.026-0.038]	rs838133	protein intake measurement
96	EFO_0008354	34696668	5e-16	0.0039	0.0317	[0.024-0.039]	rs13163336	cognitive function measurement							102	EFO_0000198	92913159	3e-12	NA	NA	[1.26-1.51]	rs12203592	myelodysplastic syndrome								102	EFO_0010811	100653978	3e-17	0.0249	0.21	[0.16-0.26]	rs838133	carbohydrate intake measurement
98	EFO_0003958	36099247	1e-10	NA	NA	NA	rs1338549	sunburn							103	EFO_0000222	92913159	3e-12	NA	NA	[1.26-1.51]	rs12203592	acute myeloid leukemia								103	EFO_0010811	61956678	7e-15	0.003	0.023	[0.017-0.029]	rs838133	carbohydrate intake measurement
100	EFO_0009695	55490400	1e-11	0.0020204	0.013714	[0.0098-0.0177]	rs1338549	household income							104	EFO_0000707	13436758	8e-97	NA	NA	[1.49-1.62]	rs12203592	squamous cell carcinoma
101	EFO_0010155	98379965	7e-14	0.013593	0.10171	[0.075-0.128]	rs1338549	taste liking measurement							105	EFO_0000707	47741434	1e-169	NA	NA	[1.59-1.66]	rs12203592	squamous cell carcinoma
102	EFO_0000668	105702799	3e-13	NA	NA	NA	rs1421085	preeclampsia							106	EFO_0000756	97179581	3e-25	NA	NA	NA	rs12203592	melanoma
103	EFO_0000668	64626292	1e-09	NA	NA	[1.07-1.15]	rs1421085	preeclampsia							107	EFO_0001071	100393135	3e-12	0.01	0.1	[0.08-0.12]	rs12203592	lung carcinoma
104	EFO_0000668	106050933	2e-11	NA	NA	[1.07-1.13]	rs1421085	preeclampsia							108	EFO_0002496	98326389	8e-184	NA	NA	[1.48-1.56]	rs12203592	actinic keratosis
105	EFO_0001073	14773971	5e-13	NA	NA	[1.10-1.40]	rs1421085	obesity							109	EFO_0002496	98326445	8e-33	NA	NA	[1.54-1.6]	rs12203592	actinic keratosis
106	EFO_0001073	14773969	1e-28	NA	NA	NA	rs1421085	obesity							110	EFO_0003784	41334361	2e-14	0.02289	0.1762	[0.13-0.22]	rs12203592	skin pigmentation
107	EFO_0001073	32993	6e-39	NA	NA	NA	rs1421085	obesity							111	EFO_0003784	30307	7e-14	0.03	0.21	[0.15-0.27]	rs12203592	skin pigmentation
108	EFO_0001073	30518	3e-28	NA	NA	[1.35-1.54]	rs1421085	obesity							112	EFO_0003784	41334279	2e-41	0.03429	0.4661	[0.4-0.53]	rs12203592	skin pigmentation
109	EFO_0001073	93996061	2e-16	NA	NA	[1.13-1.22]	rs1421085	obesity							113	EFO_0003784	41334392	2e-09	0.0672552	0.398137	[0.27-0.53]	rs12203592	skin pigmentation
110	EFO_0001073	14773970	7e-18	NA	NA	[1.27-1.51]	rs1421085	obesity							114	EFO_0003784	41334264	2e-51	0.0645	0.9847	[0.86-1.11]	rs12203592	skin pigmentation
111	EFO_0003923	63368097	6e-14	NA	NA	NA	rs1421085	bone density							115	EFO_0003784	41334335	4e-13	0.1131	0.8223	[0.6-1.04]	rs12203592	skin pigmentation
112	EFO_0003939	34778	1e-09	0.02	0.1	[0.061-0.139]	rs1421085	energy intake							116	EFO_0003784	41334259	1e-10	0.11281	0.735007	[0.51-0.96]	rs12203592	skin pigmentation
113	EFO_0003939	34600052	1e-16	0.01	0.079	[0.059-0.099]	rs1421085	energy intake							117	EFO_0003784	14947404	3e-09	NA	0.0101261	NA	rs12203592	skin pigmentation
114	EFO_0004338	119212290	7e-40	NA	NA	NA	rs1421085	body weight							118	EFO_0003784	41334412	4e-10	0.1181	0.7418	[0.51-0.97]	rs12203592	skin pigmentation
115	EFO_0004338	93500467	3e-241	0.0018	0.0591	[0.056-0.063]	rs1421085	body weight							119	EFO_0003784	41334432	7e-11	0.03735	0.2438	[0.17-0.32]	rs12203592	skin pigmentation
116	EFO_0004340	101366126	5e-49	NA	0.409608	NA	rs1421085	body mass index							120	EFO_0003924	104178780	3e-46	0.0724651	1.03405	[0.89-1.18]	rs12203592	hair color
117	EFO_0004340	55977230	9e-44	0.001	0.0135	[0.012-0.015]	rs1421085	body mass index							121	EFO_0003924	6177	7e-127	NA	0.35	[0.33-0.37]	rs12203592	hair color
118	EFO_0004340	98450814	9e-39	0.0079	0.1025	[0.087-0.118]	rs1421085	body mass index							122	EFO_0003924	34057	1e-28	0.03	0.35	[0.29-0.41]	rs12203592	hair color
119	EFO_0004340	15807987	5e-16	0.007	0.059	[0.045-0.073]	rs1421085	body mass index							123	EFO_0003924	95175343	2e-50	0.0761675	1.13807	[0.99-1.29]	rs12203592	hair color
120	EFO_0004340	119085455	2e-165	0.00213194	0.0584622	[0.054-0.063]	rs1421085	body mass index							125	EFO_0003924	95175254	2e-52	0.0588723	0.896658	[0.78-1.01]	rs12203592	hair color
121	EFO_0004340	96982297	5e-14	0.01435	0.108	[0.08-0.136]	rs1421085	body mass index							126	EFO_0003924	15573	2e-28	NA	0.59	NA	rs12203592	hair color
122	EFO_0004340	105911200	1e-73	NA	0.075	NA	rs1421085	body mass index							127	EFO_0003924	6204	9e-28	NA	0.31	[0.25-0.36]	rs12203592	hair color
123	EFO_0004340	47262839	7e-29	0.00798266	0.088998	[0.073-0.105]	rs1421085	body mass index							128	EFO_0003949	41334162	5e-13	0.0645224	0.468244	[0.34-0.59]	rs12203592	eye color
124	EFO_0004340	35705264	2e-75	0.004	0.076	[0.068-0.084]	rs1421085	body mass index							129	EFO_0003949	104179012	3e-11	0.0314617	0.209556	[0.15-0.27]	rs12203592	eye color
125	EFO_0004340	104120351	7e-20	0.0077	0.0701	[0.055-0.085]	rs1421085	body mass index							130	EFO_0003949	41334177	7e-10	0.09893	0.6112	[0.42-0.81]	rs12203592	eye color
126	EFO_0004340	105989427	0	NA	NA	NA	rs1421085	body mass index							131	EFO_0003949	15592	2e-15	NA	0.42	NA	rs12203592	eye color
127	EFO_0004340	36061718	1e-300	NA	NA	NA	rs1421085	body mass index							132	EFO_0003949	41334202	2e-11	0.0315	0.2115	[0.15-0.27]	rs12203592	eye color
128	EFO_0004340	119203634	2e-50	NA	NA	NA	rs1421085	body mass index							133	EFO_0003949	95284469	1.99602520919864e-321	0.01	0.385	[0.37-0.4]	rs12203592	eye color
129	EFO_0004342	119211885	5e-33	NA	NA	NA	rs1421085	waist circumference							134	EFO_0003958	36099203	1e-300	NA	NA	NA	rs12203592	sunburn
130	EFO_0004342	52123527	3e-166	NA	NA	NA	rs1421085	waist circumference							136	EFO_0003963	104179443	7e-40	0.034404	0.458651	[0.39-0.53]	rs12203592	freckles
131	EFO_0004342	52116178	3e-52	NA	NA	NA	rs1421085	waist circumference							137	EFO_0003963	41334264	2e-51	0.0645	0.9847	[0.86-1.11]	rs12203592	freckles
132	EFO_0004342	101366480	4e-30	NA	0.788517	NA	rs1421085	waist circumference							138	EFO_0003963	41334279	2e-41	0.03429	0.4661	[0.4-0.53]	rs12203592	freckles
133	EFO_0004342	96982667	9e-10	0.01435	0.08784	[0.06-0.116]	rs1421085	waist circumference							139	EFO_0003963	41334259	1e-10	0.11281	0.735007	[0.51-0.96]	rs12203592	freckles
134	EFO_0004458	101950954	2e-57	0.002048	0.03269	[0.029-0.037]	rs1421085	c-reactive protein measurement							140	EFO_0003963	15598	2e-91	NA	1.61	NA	rs12203592	freckles
135	EFO_0004466	64696684	4e-13	0.002529	0.018411	[0.013-0.023]	rs1421085	fasting blood insulin measurement							141	EFO_0004191	24952659	2e-52	0.0172485	0.262639	[0.23-0.3]	rs12203592	androgenetic alopecia
136	EFO_0004466	64696803	1e-09	0.003876	0.023528	[0.016-0.031]	rs1421085	fasting blood insulin measurement							142	EFO_0004191	19567593	4e-11	NA	NA	[1.150-1.294]	rs12203592	androgenetic alopecia
137	EFO_0004527	93524111	2e-09	0.0021	0.0128	[0.0087-0.0169]	rs1421085	mean corpuscular hemoglobin							143	EFO_0004193	47741693	6e-270	NA	NA	[1.39-1.43]	rs12203592	basal cell carcinoma
138	EFO_0004612	101956609	9e-33	0.002653	0.031638	[0.026-0.037]	rs1421085	high density lipoprotein cholesterol measurement							144	EFO_0004193	15802182	2e-152	NA	NA	NA	rs12203592	basal cell carcinoma
139	EFO_0004766	104878286	8e-19	NA	8.86	NA	rs1421085	subcutaneous adipose tissue measurement							145	EFO_0004208	24294426	3e-10	NA	NA	[1.25-1.43]	rs12203592	vitiligo
140	EFO_0004766	104878299	1e-18	NA	8.83	NA	rs1421085	subcutaneous adipose tissue measurement							146	EFO_0004279	41334392	2e-09	0.0672552	0.398137	[0.27-0.53]	rs12203592	suntan
141	EFO_0004766	90542559	2e-21	NA	0.0698	NA	rs1421085	subcutaneous adipose tissue measurement							147	EFO_0004279	41334412	4e-10	0.1181	0.7418	[0.51-0.97]	rs12203592	suntan
142	EFO_0004908	63823909	1e-11	0.00309385	0.0215477	[0.015-0.028]	rs1421085	testosterone measurement							148	EFO_0004279	34053	3e-23	0.03	0.35	[0.29-0.41]	rs12203592	suntan
143	EFO_0004995	63368097	6e-14	NA	NA	NA	rs1421085	lean body mass							149	EFO_0004279	30827807	0	0.076	0.545	[0.4-0.69]	rs12203592	suntan
144	EFO_0004995	36610470	2e-26	0.024504	0.26138	[0.21-0.31]	rs1421085	lean body mass							150	EFO_0004279	41334432	7e-11	0.03735	0.2438	[0.17-0.32]	rs12203592	suntan
145	EFO_0004995	36609777	4e-62	0.02244	0.37353	[0.33-0.42]	rs1421085	lean body mass							151	EFO_0004300	62271280	8e-26	NA	NA	NA	rs12203592	longevity
146	EFO_0004995	63368081	0	0.002	0.078	[0.074-0.082]	rs1421085	lean body mass							152	EFO_0004308	36465622	4e-19	NA	NA	NA	rs12203592	leukocyte count
147	EFO_0004995	36610887	1e-38	0.035523	0.46248	[0.39-0.53]	rs1421085	lean body mass							153	EFO_0004308	63940908	2e-18	0.0026153	0.0229751	[0.018-0.028]	rs12203592	leukocyte count
148	EFO_0005093	52116265	2e-48	NA	NA	NA	rs1421085	hip circumference							154	EFO_0004319	41249572	9e-09	0.00203168	0.0116721	[0.0077-0.0157]	rs12203592	smoking cessation
149	EFO_0005093	101366620	5e-23	NA	0.487285	NA	rs1421085	hip circumference							155	EFO_0004319	41274570	1e-08	0.00512364	0.0292093	[0.019-0.039]	rs12203592	smoking cessation
150	EFO_0005093	119206353	3e-30	NA	NA	NA	rs1421085	hip circumference							156	EFO_0004340	119086382	2e-10	0.002498	0.0159452	[0.011-0.021]	rs12203592	body mass index
151	EFO_0005093	52124151	2e-152	NA	NA	NA	rs1421085	hip circumference							157	EFO_0004587	64081231	1e-13	0.00281048	0.0208488	[0.015-0.026]	rs12203592	lymphocyte count
152	EFO_0005409	67061088	6e-21	NA	12.975	NA	rs1421085	fat body mass							158	EFO_0004632	35738558	4e-67	NA	NA	NA	rs12203592	nevus count
153	EFO_0005409	119202307	6e-35	NA	NA	NA	rs1421085	fat body mass							159	EFO_0004795	104179514	8e-11	0.0372882	0.242777	[0.17-0.32]	rs12203592	skin sensitivity to sun
154	EFO_0005763	41368726	2e-10	0.056	0.3552	[0.25-0.46]	rs1421085	pulse pressure measurement							160	EFO_0004795	104179666	8e-20	0.0246739	0.225739	[0.18-0.27]	rs12203592	skin sensitivity to sun
155	EFO_0005937	55309238	3e-30	0.01	0.12	[0.1-0.14]	rs1421085	longitudinal BMI measurement							161	EFO_0005677	117828016	5e-29	0.00137898	0.0152773	[0.013-0.018]	rs12203592	puberty onset measurement
156	EFO_0005939	64626292	1e-09	NA	NA	[1.07-1.15]	rs1421085	parental genotype effect measurement							162	EFO_0005677	117828517	1e-15	0.00431344	0.0346458	[0.026-0.043]	rs12203592	puberty onset measurement
157	EFO_0006525	101972908	2e-11	0.002497	0.01671	[0.012-0.022]	rs1421085	cigarettes per day measurement							163	EFO_0005677	117827904	7e-10	0.00109679	0.00663402	[0.0045-0.0088]	rs12203592	puberty onset measurement
158	EFO_0006941	30567504	5e-38	0.0003	0.004	[0.0034-0.0046]	rs1421085	grip strength measurement							164	EFO_0006942	10095334	2e-27	0.009	24.95	[24.93-24.97]	rs12203592	facial pigmentation measurement
159	EFO_0007654	100012898	8e-37	NA	0.08	NA	rs1421085	clinical and behavioural ideal cardiovascular health							165	EFO_0007009	37790419	4e-43	NA	NA	NA	rs12203592	skin pigmentation measurement
160	EFO_0007777	52115942	9e-47	NA	NA	NA	rs1421085	base metabolic rate measurement							166	EFO_0007009	103607491	3e-47	0.001	0.015	[0.013-0.017]	rs12203592	skin pigmentation measurement
161	EFO_0007777	52140320	9e-154	NA	NA	NA	rs1421085	base metabolic rate measurement							167	EFO_0007009	37790070	3e-10	NA	NA	NA	rs12203592	skin pigmentation measurement
162	EFO_0007800	96982565	2e-09	0.01455	0.08716	[0.059-0.116]	rs1421085	body fat percentage							168	EFO_0007009	104180875	4e-14	0.0228923	0.173248	[0.13-0.22]	rs12203592	skin pigmentation measurement
163	EFO_0007800	35934757	5e-21	0.034972	0.32912	[0.26-0.4]	rs1421085	body fat percentage							169	EFO_0007796	62271280	8e-26	NA	NA	NA	rs12203592	parental longevity
164	EFO_0007800	35934398	3e-50	0.021519	0.3207	[0.28-0.36]	rs1421085	body fat percentage							170	EFO_0007821	41334551	3e-57	0.1185	1.915	[1.68-2.15]	rs12203592	hair morphology measurement
165	EFO_0007800	35934885	2e-32	0.026481	0.31384	[0.26-0.37]	rs1421085	body fat percentage							171	EFO_0007821	41334486	1e-27	0.0658084	0.719317	[0.59-0.85]	rs12203592	hair morphology measurement
166	EFO_0007800	101366304	3e-28	NA	0.498904	NA	rs1421085	body fat percentage							172	EFO_0007821	41334456	8e-48	0.0715337	1.04893	[0.91-1.19]	rs12203592	hair morphology measurement
167	EFO_0007878	62286207	6e-14	0.00208467	0.0156301	[0.012-0.02]	rs1421085	alcohol consumption measurement							173	EFO_0007821	41334586	5e-45	0.0229	0.3258	[0.28-0.37]	rs12203592	hair morphology measurement
168	EFO_0007878	47717493	9e-13	0.001	0.008	[0.006-0.01]	rs1421085	alcohol consumption measurement							174	EFO_0007822	41334551	3e-57	0.1185	1.915	[1.68-2.15]	rs12203592	hair colour measurement
169	EFO_0007878	102121475	1e-37	0.000849	0.011	[0.0093-0.0127]	rs1421085	alcohol consumption measurement							175	EFO_0007822	30548181	1e-100	0.003	0.375	[0.37-0.38]	rs12203592	hair colour measurement
170	EFO_0008007	55309238	3e-30	0.01	0.12	[0.1-0.14]	rs1421085	age at assessment							176	EFO_0007822	41334486	1e-27	0.0658084	0.719317	[0.59-0.85]	rs12203592	hair colour measurement
171	EFO_0008111	100085616	2e-43	0.00476876	0.065911	[0.057-0.075]	rs1421085	diet measurement							177	EFO_0007822	41334586	5e-45	0.0229	0.3258	[0.28-0.37]	rs12203592	hair colour measurement
172	EFO_0008328	41378303	5e-32	NA	NA	NA	rs1421085	chronotype measurement							178	EFO_0007822	41334456	8e-48	0.0715337	1.04893	[0.91-1.19]	rs12203592	hair colour measurement
173	EFO_0008328	36103590	8e-21	NA	NA	NA	rs1421085	chronotype measurement							179	EFO_0007822	16544538	1e-13	NA	NA	NA	rs12203592	hair colour measurement
174	EFO_0008328	47229414	1e-25	0.002	0.023	[0.019-0.027]	rs1421085	chronotype measurement							180	EFO_0007822	37790419	4e-43	NA	NA	NA	rs12203592	hair colour measurement
175	EFO_0008328	41394738	5e-32	NA	NA	NA	rs1421085	chronotype measurement							181	EFO_0007822	37790270	2e-13	NA	NA	NA	rs12203592	hair colour measurement
176	EFO_0009289	104383436	8e-10	0.17	1.03	[0.7-1.36]	rs1421085	left ventricular mass							182	EFO_0007822	16544498	3e-13	NA	NA	NA	rs12203592	hair colour measurement
177	EFO_0009458	41541103	2e-11	NA	6.69	NA	rs1421085	alcohol use disorder measurement							183	EFO_0007825	36042607	7e-105	NA	NA	NA	rs12203592	balding measurement
178	EFO_0009458	62286207	6e-14	0.00208467	0.0156301	[0.012-0.02]	rs1421085	alcohol use disorder measurement							184	EFO_0007825	43124291	2e-11	0.03	0.2	[0.14-0.26]	rs12203592	balding measurement
179	EFO_0009458	119118781	6e-17	NA	8.371	NA	rs1421085	alcohol use disorder measurement							185	EFO_0007878	102119326	1e-11	0.00114	0.00775	[0.0055-0.01]	rs12203592	alcohol consumption measurement
180	EFO_0009819	63778542	6e-242	0.00142737	0.0474156	[0.045-0.05]	rs1421085	comparative body size at age 10, self-reported							186	EFO_0007878	102098885	7e-10	0.0012	0.00739	[0.005-0.0097]	rs12203592	alcohol consumption measurement
181	EFO_0009932	45610241	5e-15	0.00569683	0.0446553	[0.033-0.056]	rs1421085	HMG CoA reductase inhibitor use measurement							187	EFO_0007906	19567383	1e-10	NA	0.031	[0.022-0.041]	rs12203592	synophrys measurement
182	EFO_0010809	61956597	7e-12	0.003	0.019	[0.013-0.025]	rs1421085	fat intake measurement							188	EFO_0007988	62506796	3e-19	NA	NA	NA	rs12203592	myeloid white cell count
183	EFO_0020098	104878859	5e-12	NA	6.91	NA	rs1421085	abdominal fat ratio							189	EFO_0007988	62738096	2e-21	0.002349	0.022394	[0.018-0.027]	rs12203592	myeloid white cell count
184	EFO_0020099	104878846	2e-09	NA	5.97	NA	rs1421085	weight-to-muscle ratio							190	EFO_0008006	64577370	0	NA	NA	NA	rs12203592	skin aging measurement
185	EFO_0803320	102261565	3e-19	0.007	0.064	[0.05-0.078]	rs1421085	abdominal:gluteofemoral adipose tissue ratio measurement							191	EFO_0008006	22008426	9e-13	NA	0.1295	NA	rs12203592	skin aging measurement
186	EFO_1000786	105989427	0	NA	NA	NA	rs1421085	osteoarthritis, hip							192	EFO_0009180	30797659	2e-17	0.0259249	0.221037	[0.17-0.27]	rs12203592	rosacea severity measurement
187	EFO_1000786	104373051	1e-09	NA	NA	[1.05-1.09]	rs1421085	osteoarthritis, hip							193	EFO_0009260	92410635	4e-148	0.0126648	NA	[1.36-1.41]	rs12203592	non-melanoma skin carcinoma
188	MONDO_0005148	62194595	1e-28	0.0109	0.1211	[0.1-0.142]	rs1421085	type 2 diabetes mellitus							194	EFO_0009597	31671581	2e-08	NA	5.58	NA	rs12203592	feeling nervous measurement
189	MONDO_0005148	16537690	4e-15	NA	NA	[1.1191628661761-1.20613294479771]	rs1421085	type 2 diabetes mellitus							195	EFO_0009749	88928208	4e-08	0.0025585	0.0140214	[0.009-0.019]	rs12203592	age at first sexual intercourse measurement
190	MONDO_0005148	62178346	1e-189	0.004	0.1182	[0.11-0.13]	rs1421085	type 2 diabetes mellitus							196	EFO_0009762	62271280	8e-26	NA	NA	NA	rs12203592	healthspan
191	MONDO_0005148	61968268	2e-48	NA	NA	[1.12-1.16]	rs1421085	type 2 diabetes mellitus							197	EFO_0009764	37790419	4e-43	NA	NA	NA	rs12203592	eye colour measurement
192	MONDO_0005148	44510263	1e-28	NA	NA	1.11-1.15	rs1421085	type 2 diabetes mellitus							198	EFO_0009764	37790233	1e-12	NA	NA	NA	rs12203592	eye colour measurement
193	MONDO_0005148	55299472	3e-84	NA	NA	[1.12-1.15]	rs1421085	type 2 diabetes mellitus							199	EFO_0009764	37790299	3e-14	NA	NA	NA	rs12203592	eye colour measurement
194	MONDO_0005148	62204478	6e-144	0.0046	0.1177	[0.11-0.13]	rs1421085	type 2 diabetes mellitus							200	EFO_0010176	47742252	2e-302	NA	NA	[1.42-1.47]	rs12203592	keratinocyte carcinoma
195	MONDO_0005148	36081583	4e-29	NA	NA	NA	rs1421085	type 2 diabetes mellitus							201	EFO_0010554	95164062	4e-14	0.0084738	0.064238	[0.048-0.081]	rs12203592	retinal vasculature measurement
196	MONDO_0007079	41541103	2e-11	NA	6.69	NA	rs1421085	alcohol dependence							202	EFO_0010554	95164945	3e-08	0.0086219	0.047862	[0.031-0.065]	rs12203592	retinal vasculature measurement
197	EFO_0010091	100083750	3e-09	0.00222508	0.0131537	[0.0088-0.0175]	rs1453548	tea consumption measurement							203	EFO_1000616	94341779	4e-08	NA	NA	[1.44-2.16]	rs12203592	uveal melanoma
199	EFO_0004253	54919856	3e-08	NA	NA	[1.07-1.16]	rs1481012	nephrolithiasis							204	EFO_1001927	15696245	3e-111	NA	NA	NA	rs12203592	cutaneous squamous cell carcinoma
200	EFO_0004274	26972	2e-32	0.0456	0.5484	[0.46-0.64]	rs1481012	gout							205	EFO_1001927	55966568	1e-221	0.01	0.44	[0.42-0.46]	rs12203592	cutaneous squamous cell carcinoma
202	EFO_0004340	49128945	5e-13	0.0026	0.0188	[0.014-0.024]	rs1481012	body mass index							206	MONDO_0004907	35938647	3e-49	0.00739363	0.109244	NA	rs12203592	alopecia
203	EFO_0004346	101688163	2e-18	NA	NA	NA	rs1481012	neuroimaging measurement							207	MONDO_0004992	92408880	8e-47	0.00840178	NA	[1.11-1.14]	rs12203592	cancer
204	EFO_0004346	63046572	1e-11	NA	NA	NA	rs1481012	neuroimaging measurement							208	MONDO_0004992	93356730	1e-49	NA	NA	NA	rs12203592	cancer
205	EFO_0004464	63046572	1e-11	NA	NA	NA	rs1481012	brain measurement							209	MONDO_0019037	18400	6e-15	NA	NA	[1.34-1.63]	rs12203592	progressive supranuclear palsy
206	EFO_0004464	98445986	7e-10	NA	NA	NA	rs1481012	brain measurement							210	EFO_0006525	102115324	4e-11	0.00167	0.011	[0.0077-0.0143]	rs12514566	cigarettes per day measurement
208	EFO_0004531	47884879	0	0.006194	0.248838	[0.24-0.26]	rs1481012	urate measurement							211	EFO_0006525	102096262	4e-10	0.0019	0.0119	[0.0082-0.0156]	rs12514566	cigarettes per day measurement
210	EFO_0006782	56259422	2e-12	NA	0.066	NA	rs1481012	cups of coffee per day measurement							212	EFO_0006781	64639020	1e-09	0.002428	0.014831	[0.01-0.02]	rs12514566	coffee consumption measurement
211	EFO_0007804	20710	2e-15	0.9	5.1	[3.34-6.86]	rs1481012	LDL cholesterol change measurement							213	EFO_0006781	100083862	5e-11	0.00221837	0.0146071	[0.01-0.019]	rs12514566	coffee consumption measurement
212	EFO_0010089	47432157	8e-09	0.0025	0.0146	[0.0097-0.0195]	rs1481012	bitter beverage consumption measurement							214	EFO_0006781	64638847	2e-12	0.002456	0.017242	[0.012-0.022]	rs12514566	coffee consumption measurement
213	EFO_0010091	64639134	2e-13	0.003536	0.026005	[0.019-0.033]	rs1481012	tea consumption measurement							215	EFO_0010091	64638847	2e-12	0.002456	0.017242	[0.012-0.022]	rs12514566	tea consumption measurement
215	EFO_0021525	98098383	6e-09	NA	NA	[0.49643833629375-0.706731824325881]	rs1481012	renal overload-type gout							216	EFO_0004529	96181542	9e-09	0.00572487	0.0328964	[0.022-0.044]	rs12591786	lipid measurement
216	EFO_0800700	119773179	3e-13	0.0164218	0.119551	[0.087-0.152]	rs1481012	X-12026 measurement							217	EFO_0004530	56276328	2e-10	0.00276783	0.0176878	[0.012-0.023]	rs12591786	triglyceride measurement
217	EFO_0801054	101174834	3e-42	NA	0.48	NA	rs1481012	3,5-dichloro-2,6-dihydroxybenzoic acid measurement							218	EFO_0004530	56270667	3e-08	0.0033	0.0203	[0.014-0.027]	rs12591786	triglyceride measurement
218	EFO_0801058	105624397	2e-15	0.031	0.249	[0.19-0.31]	rs1481012	3-bromo-5-chloro-2,6-dihydroxybenzoic acid measurement							219	EFO_0004574	96179485	2e-08	0.0057403	0.0321854	[0.021-0.043]	rs12591786	total cholesterol measurement
219	EFO_0801058	119633721	2e-26	0.0456788	0.486	[0.4-0.58]	rs1481012	3-bromo-5-chloro-2,6-dihydroxybenzoic acid measurement							220	EFO_0004611	96186844	1e-09	0.00574178	0.034946	[0.024-0.046]	rs12591786	low density lipoprotein cholesterol measurement
220	GO_0036273	20710	2e-15	0.9	5.1	[3.34-6.86]	rs1481012	response to statin							221	EFO_0004612	96181844	3e-09	0.00575003	0.0340541	[0.023-0.045]	rs12591786	high density lipoprotein cholesterol measurement
221	EFO_0001065	63619093	1e-08	0.0046801	0.02653	[0.017-0.036]	rs1620977	endometriosis							222	EFO_0004612	96179485	2e-08	0.0057403	0.0321854	[0.021-0.043]	rs12591786	high density lipoprotein cholesterol measurement
222	EFO_0003756	41395921	7e-09	0.01	0.056	[0.036-0.076]	rs1620977	autism spectrum disorder							223	EFO_0004612	96181542	9e-09	0.00572487	0.0328964	[0.022-0.044]	rs12591786	high density lipoprotein cholesterol measurement
223	EFO_0003761	41395921	7e-09	0.01	0.056	[0.036-0.076]	rs1620977	unipolar depression							224	EFO_0004840	93931253	7e-13	NA	NA	NA	rs12591786	cortical thickness
224	EFO_0003761	63619093	1e-08	0.0046801	0.02653	[0.017-0.036]	rs1620977	unipolar depression							225	EFO_0004840	95033649	4e-11	NA	6.59	NA	rs12591786	cortical thickness
225	EFO_0004337	34831649	3e-11	NA	6.661	NA	rs1620977	intelligence							226	EFO_0006781	64638926	4e-10	0.00323	0.020213	[0.014-0.027]	rs12591786	coffee consumption measurement
227	EFO_0004340	55315878	9e-13	0.003	0.024	[0.018-0.03]	rs1620977	body mass index							227	EFO_0010091	64639184	3e-10	0.003109	0.019576	[0.013-0.026]	rs12591786	tea consumption measurement
228	EFO_0004698	98436192	2e-14	0.001	0.011	[0.009-0.013]	rs1620977	insomnia							228	EFO_0010091	100083690	6e-11	0.00291158	0.0190319	[0.013-0.025]	rs12591786	tea consumption measurement
229	EFO_0004698	98437561	2e-18	0.001	0.012	[0.01-0.014]	rs1620977	insomnia							230	EFO_0010091	64638926	4e-10	0.00323	0.020213	[0.014-0.027]	rs12591786	tea consumption measurement
230	EFO_0004698	98423567	1e-31	0.001	0.012	[0.01-0.014]	rs1620977	insomnia							231	EFO_0010736	95030706	4e-09	NA	5.87	NA	rs12591786	cortical surface area measurement
231	EFO_0004784	36049741	8e-20	NA	NA	NA	rs1620977	self reported educational attainment							232	EFO_0010736	93910410	1e-09	NA	NA	NA	rs12591786	cortical surface area measurement
232	EFO_0007876	47108515	2e-14	0.007	NA	[1.04-1.07]	rs1620977	insomnia measurement							233	EFO_0020946	96186844	1e-09	0.00574178	0.034946	[0.024-0.046]	rs12591786	Phospholipids:total lipids ratio
233	EFO_0008111	55975332	1e-18	0.00273282	0.0240833	[0.019-0.029]	rs1620977	diet measurement							234	EFO_0003761	101661288	6e-13	NA	0.0032	NA	rs13163336	unipolar depression
234	EFO_0009695	55492271	1e-08	0.00229319	0.0131009	[0.0086-0.0176]	rs1620977	household income							235	EFO_0004784	63922810	1e-15	0.00837923	0.0672347	[0.051-0.084]	rs13163336	self reported educational attainment
235	EFO_0010809	100654056	3e-09	0.0208	0.1238	[0.083-0.165]	rs1620977	fat intake measurement							236	EFO_0008354	34696668	5e-16	0.0039	0.0317	[0.024-0.039]	rs13163336	cognitive function measurement
236	EFO_0011015	95986730	2e-15	NA	NA	NA	rs1620977	educational attainment							237	EFO_0008354	63922810	1e-15	0.00837923	0.0672347	[0.051-0.084]	rs13163336	cognitive function measurement
237	MONDO_0004985	55315878	9e-13	0.003	0.024	[0.018-0.03]	rs1620977	bipolar disorder							238	EFO_0004530	117710936	2e-25	0.00644965	0.067	[0.054-0.08]	rs13234131	triglyceride measurement
238	EFO_0011015	97474068	1e-13	0.00104801	0.00775717	[0.0057-0.0098]	rs1648404	educational attainment							239	EFO_0004530	80056763	4e-191	0.0043	0.1275	[0.12-0.14]	rs13234131	triglyceride measurement
239	EFO_0008111	55974478	3e-09	0.00276984	0.0164143	[0.011-0.022]	rs17049185	diet measurement							240	EFO_0004530	101962174	4e-231	0.003696	0.119958	[0.11-0.13]	rs13234131	triglyceride measurement
240	EFO_0004309	64340684	7e-10	0.0025099	0.0154691	[0.011-0.02]	rs17685	platelet count							241	EFO_0004535	119201649	6e-15	NA	NA	NA	rs13234131	serum albumin measurement
241	EFO_0004309	62746545	9e-14	0.00205	0.015288	[0.011-0.019]	rs17685	platelet count							242	EFO_0004541	80757304	2e-09	0.002	0.0113	[0.0074-0.0152]	rs13234131	HbA1c measurement
242	EFO_0004330	10067941	1e-09	0.01	0.08	[0.060-0.100]	rs17685	coffee consumption							243	EFO_0004611	96169808	1e-51	0.00601692	0.0910305	[0.079-0.103]	rs13234131	low density lipoprotein cholesterol measurement
243	EFO_0004330	10067957	4e-11	0.01	0.07	[0.050-0.090]	rs17685	coffee consumption							244	EFO_0004611	101958753	8e-91	0.002071	0.041852	[0.038-0.046]	rs13234131	low density lipoprotein cholesterol measurement
244	EFO_0004339	103251297	6e-09	0.0007	0.004	[0.0026-0.0054]	rs17685	body height							245	EFO_0004611	96153580	2e-50	0.00596854	0.0892241	[0.078-0.101]	rs13234131	low density lipoprotein cholesterol measurement
245	EFO_0004340	104112578	2e-09	0.0017	0.0103	[0.007-0.0136]	rs17685	body mass index							246	EFO_0004612	117710491	1e-13	0.00592873	0.043	[0.031-0.055]	rs13234131	high density lipoprotein cholesterol measurement
246	EFO_0006781	64638887	4e-56	0.002584	0.0408	[0.036-0.046]	rs17685	coffee consumption measurement							247	EFO_0008317	130751321	2e-65	0.0059	0.1003	[0.089-0.112]	rs13234131	very low density lipoprotein cholesterol measurement
247	EFO_0006782	10067957	4e-11	0.01	0.07	[0.050-0.090]	rs17685	cups of coffee per day measurement							248	EFO_0008317	96189910	4e-106	0.0058387	0.127759	[0.12-0.14]	rs13234131	very low density lipoprotein cholesterol measurement
248	EFO_0006782	56259483	8e-20	NA	0.059	NA	rs17685	cups of coffee per day measurement							249	EFO_0008594	106385907	1e-77	0.00660103	0.123208	[0.11-0.14]	rs13234131	very low density lipoprotein particle size measurement
250	EFO_0009458	118724339	3e-08	0.00309314	0.0170669	[0.011-0.023]	rs17685	alcohol use disorder measurement							250	EFO_0008595	96139247	1e-71	0.00596952	0.106792	[0.095-0.118]	rs13234131	intermediate density lipoprotein measurement
251	EFO_0010089	47432134	3e-16	0.0018	0.0147	[0.011-0.018]	rs17685	bitter beverage consumption measurement							251	EFO_0008595	96142932	2e-89	0.00589432	0.118156	[0.11-0.13]	rs13234131	intermediate density lipoprotein measurement
252	EFO_0010091	64639159	7e-22	0.002488	0.02391	[0.019-0.029]	rs17685	tea consumption measurement							252	EFO_0009793	130736078	5e-24	0.0061	0.0613	[0.049-0.073]	rs13234131	isoleucine measurement
253	EFO_0010091	64638887	4e-56	0.002584	0.0408	[0.036-0.046]	rs17685	tea consumption measurement							253	EFO_0010114	130729150	4e-17	0.0074	0.0625	[0.048-0.077]	rs13234131	citrate measurement
254	EFO_0010702	118723621	1e-08	0.00378661	0.0214737	[0.014-0.029]	rs17685	opioid use disorder							254	EFO_0020943	96139247	1e-71	0.00596952	0.106792	[0.095-0.118]	rs13234131	Cholesterol:total lipids ratio
255	EFO_0007878	102122098	8e-12	0.002934	0.02	[0.014-0.026]	rs17842490	alcohol consumption measurement							255	EFO_0020944	130751321	2e-65	0.0059	0.1003	[0.089-0.112]	rs13234131	Cholesteryl esters:total lipids ratio
256	EFO_0000222	47496649	6e-09	NA	NA	NA	rs1942965	acute myeloid leukemia							256	EFO_0020945	96189910	4e-106	0.0058387	0.127759	[0.12-0.14]	rs13234131	Free cholesterol:total lipids ratio
257	EFO_0000729	15071262	2e-10	0.0127739	NA	[1.06-1.11]	rs2189234	ulcerative colitis							257	EFO_0020946	106425784	5e-80	0.0067527	0.128062	[0.11-0.14]	rs13234131	Phospholipids:total lipids ratio
259	EFO_0004344	47470372	3e-16	0.003116	0.025509	[0.019-0.032]	rs2189234	birth weight							258	EFO_0020946	106431743	5e-18	0.00686317	0.0594745	[0.046-0.073]	rs13234131	Phospholipids:total lipids ratio
260	EFO_0005939	47470372	3e-16	0.003116	0.025509	[0.019-0.032]	rs2189234	parental genotype effect measurement							259	EFO_0020947	96153580	2e-50	0.00596854	0.0892241	[0.078-0.101]	rs13234131	Triglycerides:total lipids ratio
261	EFO_0007990	64402810	6e-21	0.00269789	0.0253298	[0.02-0.031]	rs2189234	neutrophil percentage of leukocytes							260	EFO_0020947	96142932	2e-89	0.00589432	0.118156	[0.11-0.13]	rs13234131	Triglycerides:total lipids ratio
263	EFO_0004465	64695266	2e-08	0.002318	0.013031	[0.0085-0.0176]	rs2302593	fasting blood glucose measurement							261	EFO_0020947	96169808	1e-51	0.00601692	0.0910305	[0.079-0.103]	rs13234131	Triglycerides:total lipids ratio
264	EFO_0004468	80757946	6e-10	0.0017	0.0106	[0.0073-0.0139]	rs2302593	glucose measurement							262	EFO_0022234	106446943	3e-53	0.00668196	0.10267	[0.09-0.116]	rs13234131	cholesterol to total lipids in large HDL percentage
266	EFO_0008111	55975369	1e-11	0.00242535	0.0163962	[0.012-0.021]	rs2302593	diet measurement							263	EFO_0022237	106448083	2e-39	0.00674652	0.0887622	[0.076-0.102]	rs13234131	cholesterol to total lipids in medium HDL percentage
267	EFO_0004339	41171209	2e-11	NA	NA	NA	rs2328887	body height							264	EFO_0022239	106421842	3e-84	0.00665974	0.12966	[0.12-0.14]	rs13234131	cholesterol to total lipids in medium VLDL percentage
268	EFO_0004340	104955700	3e-08	0.020567	0.11428	[0.074-0.155]	rs2328887	body mass index							265	EFO_0022242	106426639	4e-77	0.00687549	0.127977	[0.11-0.14]	rs13234131	cholesterol to total lipids in small VLDL percentage
269	EFO_0007788	90621136	1e-09	0.00515748	0.0315236	[0.021-0.042]	rs2328887	BMI-adjusted waist-hip ratio							266	EFO_0022244	106414793	4e-61	0.00675781	0.111607	[0.098-0.125]	rs13234131	cholesterol to total lipids in very large VLDL percentage
270	EFO_0007788	90640436	2e-09	0.00515491	0.0311468	[0.021-0.041]	rs2328887	BMI-adjusted waist-hip ratio							267	EFO_0022245	106432817	3e-101	0.00668907	0.143036	[0.13-0.16]	rs13234131	cholesterol to total lipids in very small VLDL percentage
271	EFO_0008111	100083150	2e-09	0.00349867	0.0210134	[0.014-0.028]	rs2328887	diet measurement							268	EFO_0022253	106422836	3e-87	0.00663475	0.131537	[0.12-0.14]	rs13234131	cholesteryl esters to total lipids in medium VLDL percentage
272	EFO_0004285	35113407	5e-22	0.00188	0.01812	[0.014-0.022]	rs2472297	albuminuria							269	EFO_0022258	106415456	1e-59	0.00675964	0.110233	[0.097-0.123]	rs13234131	cholesteryl esters to total lipids in very large VLDL percentage
273	EFO_0004330	10067961	2e-24	0.01	0.14	[0.12-0.16]	rs2472297	coffee consumption							270	EFO_0022259	106434123	1e-100	0.00665017	0.141876	[0.13-0.15]	rs13234131	cholesteryl esters to total lipids in very small VLDL percentage
274	EFO_0004330	17380	5e-14	NA	0.31	[0.17-0.44]	rs2472297	coffee consumption							271	EFO_0022280	106443797	7e-105	0.00672891	0.146536	[0.13-0.16]	rs13234131	free cholesterol to total lipids in large LDL percentage
275	EFO_0004340	119088240	1e-10	0.00218859	0.0140716	[0.0098-0.0184]	rs2472297	body mass index							272	EFO_0022284	106423891	2e-70	0.00673681	0.119606	[0.11-0.13]	rs13234131	free cholesterol to total lipids in medium VLDL percentage
276	EFO_0004340	104117104	2e-11	0.0015	0.0102	[0.0073-0.0131]	rs2472297	body mass index							273	EFO_0022287	106429101	1e-83	0.00673927	0.130678	[0.12-0.14]	rs13234131	free cholesterol to total lipids in small VLDL percentage
277	EFO_0004518	87297212	4e-26	0.0028	0.0293	[0.024-0.035]	rs2472297	creatinine measurement							274	EFO_0022289	106416130	4e-52	0.00682087	0.103707	[0.09-0.117]	rs13234131	free cholesterol to total lipids in very large VLDL percentage
278	EFO_0004518	87297364	5e-34	0.0027	0.0332	[0.028-0.038]	rs2472297	creatinine measurement							275	EFO_0022303	106390056	2e-30	0.00677706	0.0778219	[0.065-0.091]	rs13234131	polyunsaturated fatty acids to total fatty acids percentage
280	EFO_0004531	47884958	2e-08	0.0049352	0.027944	[0.018-0.038]	rs2472297	urate measurement							276	EFO_0022327	106386715	2e-73	0.00657618	0.119338	[0.11-0.13]	rs13234131	triglycerides to phosphoglycerides ratio
281	EFO_0004531	87265605	1e-20	0.0027	0.0255	[0.02-0.031]	rs2472297	urate measurement							277	EFO_0022329	106441768	2e-72	0.00679683	0.122399	[0.11-0.14]	rs13234131	triglycerides to total lipids in IDL percentage
282	EFO_0004531	47886267	8e-09	0.0048	0.0279	[0.018-0.037]	rs2472297	urate measurement							278	EFO_0022334	106444799	7e-42	0.00691598	0.0937922	[0.08-0.107]	rs13234131	triglycerides to total lipids in medium LDL percentage
283	EFO_0004617	87296292	3e-13	0.0027	0.0199	[0.015-0.025]	rs2472297	cystatin c measurement							279	EFO_0022335	106424897	3e-79	0.00668131	0.126107	[0.11-0.14]	rs13234131	triglycerides to total lipids in medium VLDL percentage
284	EFO_0004765	47757566	3e-09	0.00279474	0.0165657	[0.011-0.022]	rs2472297	visceral adipose tissue measurement							280	EFO_0022336	106449720	2e-62	0.00672263	0.112151	[0.099-0.125]	rs13234131	triglycerides to total lipids in small HDL percentage
285	EFO_0005208	87292900	2e-32	0.0027	0.0323	[0.027-0.038]	rs2472297	glomerular filtration rate							281	EFO_0022337	106445599	2e-74	0.00682432	0.124685	[0.11-0.14]	rs13234131	triglycerides to total lipids in small LDL percentage
286	EFO_0005208	97037057	6e-24	0.000300021	0.00302852	[0.0024-0.0036]	rs2472297	glomerular filtration rate							282	EFO_0022338	106430866	1e-80	0.0068351	0.130204	[0.12-0.14]	rs13234131	triglycerides to total lipids in small VLDL percentage
287	EFO_0005208	47232674	1e-34	0.0004	0.0039	[0.0031-0.0047]	rs2472297	glomerular filtration rate							283	EFO_0022341	106436737	8e-109	0.00670048	0.148718	[0.14-0.16]	rs13234131	triglycerides to total lipids in very small VLDL percentage
288	EFO_0005208	97981323	3e-49	NA	14.747	NA	rs2472297	glomerular filtration rate							285	EFO_0003958	36099247	1e-10	NA	NA	NA	rs1338549	sunburn
289	EFO_0005208	97036282	6e-35	0.0003	0.0039	[0.0033-0.0045]	rs2472297	glomerular filtration rate							287	EFO_0009695	55490400	1e-11	0.0020204	0.013714	[0.0098-0.0177]	rs1338549	household income
290	EFO_0005208	47758606	8e-20	0.0004	0.0039	[0.0031-0.0047]	rs2472297	glomerular filtration rate							288	EFO_0010155	98379965	7e-14	0.013593	0.10171	[0.075-0.128]	rs1338549	taste liking measurement
291	EFO_0005208	47234033	8e-34	0.0004	0.0039	[0.0031-0.0047]	rs2472297	glomerular filtration rate							289	EFO_0000668	106050933	2e-11	NA	NA	[1.07-1.13]	rs1421085	preeclampsia
292	EFO_0005208	47758075	2e-18	0.0004	0.0039	[0.0031-0.0047]	rs2472297	glomerular filtration rate							290	EFO_0000668	105702799	3e-13	NA	NA	NA	rs1421085	preeclampsia
293	EFO_0005208	47759902	2e-12	0.063	0.441	[0.32-0.56]	rs2472297	glomerular filtration rate							291	EFO_0000668	64626292	1e-09	NA	NA	[1.07-1.15]	rs1421085	preeclampsia
294	EFO_0006781	100083812	1e-182	0.00238049	0.0685684	[0.064-0.073]	rs2472297	coffee consumption measurement							292	EFO_0001073	32993	6e-39	NA	NA	NA	rs1421085	obesity
295	EFO_0006781	47433271	9e-157	0.0017	0.0447	[0.041-0.048]	rs2472297	coffee consumption measurement							293	EFO_0001073	93996061	2e-16	NA	NA	[1.13-1.22]	rs1421085	obesity
296	EFO_0006781	64639057	3e-140	0.002587	0.06521	[0.06-0.07]	rs2472297	coffee consumption measurement							294	EFO_0001073	14773969	1e-28	NA	NA	NA	rs1421085	obesity
297	EFO_0006781	64638930	0	0.002616	0.10487	[0.1-0.11]	rs2472297	coffee consumption measurement							295	EFO_0001073	14773971	5e-13	NA	NA	[1.10-1.40]	rs1421085	obesity
298	EFO_0006782	10067961	2e-24	0.01	0.14	[0.12-0.16]	rs2472297	cups of coffee per day measurement							296	EFO_0001073	30518	3e-28	NA	NA	[1.35-1.54]	rs1421085	obesity
299	EFO_0006782	56259512	2e-95	NA	0.136	NA	rs2472297	cups of coffee per day measurement							297	EFO_0001073	14773970	7e-18	NA	NA	[1.27-1.51]	rs1421085	obesity
300	EFO_0007778	41474748	3e-16	0.003	0.026	[0.02-0.032]	rs2472297	urinary albumin to creatinine ratio							298	EFO_0003923	63368097	6e-14	NA	NA	NA	rs1421085	bone density
301	EFO_0007778	55635240	2e-32	0.002	0.027	[0.023-0.031]	rs2472297	urinary albumin to creatinine ratio							299	EFO_0003939	34600052	1e-16	0.01	0.079	[0.059-0.099]	rs1421085	energy intake
302	EFO_0007872	17662104	1e-20	NA	9.34	NA	rs2472297	caffeine metabolite measurement							300	EFO_0003939	34778	1e-09	0.02	0.1	[0.061-0.139]	rs1421085	energy intake
303	EFO_0007872	17662535	9e-22	NA	9.58	NA	rs2472297	caffeine metabolite measurement							301	EFO_0004338	93500467	3e-241	0.0018	0.0591	[0.056-0.063]	rs1421085	body weight
304	EFO_0007872	101174988	1e-32	NA	0.25	NA	rs2472297	caffeine metabolite measurement							302	EFO_0004338	119212290	7e-40	NA	NA	NA	rs1421085	body weight
306	EFO_0007878	41249238	9e-11	0.00153672	0.00996419	[0.007-0.013]	rs2472297	alcohol consumption measurement							303	EFO_0004340	55977230	9e-44	0.001	0.0135	[0.012-0.015]	rs1421085	body mass index
307	EFO_0007878	41276981	3e-10	0.00168541	0.010606	[0.0073-0.0139]	rs2472297	alcohol consumption measurement							304	EFO_0004340	98450814	9e-39	0.0079	0.1025	[0.087-0.118]	rs1421085	body mass index
308	EFO_0007878	62286589	3e-08	0.00216084	0.0119936	[0.0078-0.0162]	rs2472297	alcohol consumption measurement							305	EFO_0004340	105911200	1e-73	NA	0.075	NA	rs1421085	body mass index
310	EFO_0009282	87272520	5e-14	0.0028	0.0209	[0.015-0.026]	rs2472297	sodium measurement							306	EFO_0004340	119203634	2e-50	NA	NA	NA	rs1421085	body mass index
311	EFO_0009282	47712758	7e-23	0.0014017	0.0138093	[0.011-0.017]	rs2472297	sodium measurement							307	EFO_0004340	105989427	0	NA	NA	NA	rs1421085	body mass index
312	EFO_0009283	47713030	4e-15	0.00135803	0.0106514	[0.008-0.0133]	rs2472297	potassium measurement							308	EFO_0004340	101366126	5e-49	NA	0.409608	NA	rs1421085	body mass index
313	EFO_0009718	105298928	8e-10	NA	NA	NA	rs2472297	peak expiratory flow							309	EFO_0004340	96982297	5e-14	0.01435	0.108	[0.08-0.136]	rs1421085	body mass index
314	EFO_0009795	87264545	1e-22	0.0027	0.0268	[0.022-0.032]	rs2472297	serum urea measurement							310	EFO_0004340	119085455	2e-165	0.00213194	0.0584622	[0.054-0.063]	rs1421085	body mass index
315	EFO_0010089	47432126	4e-74	0.0018	0.0334	[0.03-0.037]	rs2472297	bitter beverage consumption measurement							311	EFO_0004340	15807987	5e-16	0.007	0.059	[0.045-0.073]	rs1421085	body mass index
317	EFO_0010091	64639188	3e-102	0.002521	0.05411	[0.049-0.059]	rs2472297	tea consumption measurement							312	EFO_0004340	36061718	1e-300	NA	NA	NA	rs1421085	body mass index
318	EFO_0010091	97364895	2e-36	0.00136275	0.0171971	[0.015-0.02]	rs2472297	tea consumption measurement							313	EFO_0004340	47262839	7e-29	0.00798266	0.088998	[0.073-0.105]	rs1421085	body mass index
319	EFO_0010091	47433812	1e-45	0.0017	0.0247	[0.021-0.028]	rs2472297	tea consumption measurement							314	EFO_0004340	35705264	2e-75	0.004	0.076	[0.068-0.084]	rs1421085	body mass index
320	EFO_0010091	64638930	0	0.002616	0.10487	[0.1-0.11]	rs2472297	tea consumption measurement							315	EFO_0004340	104120351	7e-20	0.0077	0.0701	[0.055-0.085]	rs1421085	body mass index
321	EFO_0010093	47433019	1e-97	0.0018	0.0385	[0.035-0.042]	rs2472297	bitter non-alcoholic beverage consumption measurement							316	EFO_0004342	119211885	5e-33	NA	NA	NA	rs1421085	waist circumference
322	EFO_0010155	98379993	2e-09	0.015402	0.09294	[0.063-0.123]	rs2472297	taste liking measurement							317	EFO_0004342	52116178	3e-52	NA	NA	NA	rs1421085	waist circumference
323	EFO_0010155	98380059	3e-30	0.004017	0.045975	[0.038-0.054]	rs2472297	taste liking measurement							318	EFO_0004342	96982667	9e-10	0.01435	0.08784	[0.06-0.116]	rs1421085	waist circumference
324	EFO_0010155	98382636	9e-09	0.004013	0.02307	[0.015-0.031]	rs2472297	taste liking measurement							319	EFO_0004342	101366480	4e-30	NA	0.788517	NA	rs1421085	waist circumference
325	EFO_0010155	98382686	2e-09	0.014443	0.08673	[0.058-0.115]	rs2472297	taste liking measurement							320	EFO_0004342	52123527	3e-166	NA	NA	NA	rs1421085	waist circumference
326	EFO_0010155	98379879	1e-33	0.016799	0.20304	[0.17-0.24]	rs2472297	taste liking measurement							321	EFO_0004458	101950954	2e-57	0.002048	0.03269	[0.029-0.037]	rs1421085	c-reactive protein measurement
328	EFO_0010811	61956657	3e-08	0.003	0.018	[0.012-0.024]	rs2472297	carbohydrate intake measurement							322	EFO_0004466	64696803	1e-09	0.003876	0.023528	[0.016-0.031]	rs1421085	fasting blood insulin measurement
329	EFO_0010972	87275181	5e-17	0.0029	0.024	[0.018-0.03]	rs2472297	blood phosphate measurement							323	EFO_0004466	64696684	4e-13	0.002529	0.018411	[0.013-0.023]	rs1421085	fasting blood insulin measurement
330	EFO_0021172	101173657	2e-12	NA	0.16	NA	rs2472297	1,3,7-trimethylurate measurement							324	EFO_0004527	93524111	2e-09	0.0021	0.0128	[0.0087-0.0169]	rs1421085	mean corpuscular hemoglobin
331	EFO_0021173	119757320	4e-32	0.0118323	0.139606	[0.12-0.16]	rs2472297	1-methylurate measurement							325	EFO_0004612	101956609	9e-33	0.002653	0.031638	[0.026-0.037]	rs1421085	high density lipoprotein cholesterol measurement
332	EFO_0021174	119757354	3e-29	0.0114401	0.128309	[0.11-0.15]	rs2472297	1-methylxanthine measurement							326	EFO_0004766	90542559	2e-21	NA	0.0698	NA	rs1421085	subcutaneous adipose tissue measurement
333	EFO_0021174	119898876	2e-16	0.0180443	0.148933	[0.11-0.18]	rs2472297	1-methylxanthine measurement							327	EFO_0004766	104878286	8e-19	NA	8.86	NA	rs1421085	subcutaneous adipose tissue measurement
334	EFO_0021176	119762148	3e-12	0.0114194	0.0797756	[0.057-0.102]	rs2472297	7-methylxanthine measurement							328	EFO_0004766	104878299	1e-18	NA	8.83	NA	rs1421085	subcutaneous adipose tissue measurement
335	EFO_0021177	119616993	8e-12	0.0207372	0.142	[0.1-0.18]	rs2472297	caffeine measurement							329	EFO_0004908	63823909	1e-11	0.00309385	0.0215477	[0.015-0.028]	rs1421085	testosterone measurement
336	EFO_0021178	101173484	5e-11	NA	0.14	NA	rs2472297	paraxanthine measurement							330	EFO_0004995	36610470	2e-26	0.024504	0.26138	[0.21-0.31]	rs1421085	lean body mass
337	EFO_0021180	101173451	5e-21	NA	0.2	NA	rs2472297	theophylline measurement							331	EFO_0004995	63368097	6e-14	NA	NA	NA	rs1421085	lean body mass
338	EFO_0021512	101173683	2e-13	NA	0.15	NA	rs2472297	1,7-dimethylurate measurement							332	EFO_0004995	36610887	1e-38	0.035523	0.46248	[0.39-0.53]	rs1421085	lean body mass
339	EFO_0600038	41474865	4e-10	NA	NA	NA	rs2472297	plasma clozapine measurement							333	EFO_0004995	63368081	0	0.002	0.078	[0.074-0.082]	rs1421085	lean body mass
340	EFO_0600038	104097179	4e-11	NA	NA	NA	rs2472297	plasma clozapine measurement							334	EFO_0004995	36609777	4e-62	0.02244	0.37353	[0.33-0.42]	rs1421085	lean body mass
341	EFO_0600039	104097213	2e-09	NA	NA	NA	rs2472297	plasma N-desmethylclozapine measurement							335	EFO_0005093	52124151	2e-152	NA	NA	NA	rs1421085	hip circumference
342	EFO_0600041	62220761	4e-10	0.012	0.073	[0.049-0.097]	rs2472297	serum clozapine measurement							336	EFO_0005093	52116265	2e-48	NA	NA	NA	rs1421085	hip circumference
343	EFO_0800804	101171663	4e-14	NA	0.16	NA	rs2472297	X-21286 measurement							337	EFO_0005093	101366620	5e-23	NA	0.487285	NA	rs1421085	hip circumference
344	EFO_0800804	119776079	1e-24	0.0113675	0.116724	[0.094-0.139]	rs2472297	X-21286 measurement							338	EFO_0005093	119206353	3e-30	NA	NA	NA	rs1421085	hip circumference
345	EFO_0800950	119761469	2e-14	0.0118242	0.0901738	[0.067-0.113]	rs2472297	5-acetylamino-6-formylamino-3-methyluracil measurement							339	EFO_0005409	67061088	6e-21	NA	12.975	NA	rs1421085	fat body mass
346	EFO_0800951	119898835	2e-11	0.0180871	0.121476	[0.086-0.157]	rs2472297	5-acetylamino-6-amino-3-methyluracil measurement							340	EFO_0005409	119202307	6e-35	NA	NA	NA	rs1421085	fat body mass
347	EFO_0800951	119761445	5e-22	0.0114061	0.110141	[0.088-0.132]	rs2472297	5-acetylamino-6-amino-3-methyluracil measurement							341	EFO_0005763	41368726	2e-10	0.056	0.3552	[0.25-0.46]	rs1421085	pulse pressure measurement
348	EFO_0801051	119906197	4e-10	0.0191752	0.11982	[0.082-0.157]	rs2472297	5-hydroxy-2-methylpyridine sulfate measurement							342	EFO_0005937	55309238	3e-30	0.01	0.12	[0.1-0.14]	rs1421085	longitudinal BMI measurement
349	EFO_0008111	100083202	2e-13	0.00289759	0.0209061	[0.015-0.027]	rs2790688	diet measurement							343	EFO_0005939	64626292	1e-09	NA	NA	[1.07-1.15]	rs1421085	parental genotype effect measurement
350	EFO_0008579	101397181	1e-10	NA	NA	NA	rs2867113	risk-taking behaviour							344	EFO_0006525	101972908	2e-11	0.002497	0.01671	[0.012-0.022]	rs1421085	cigarettes per day measurement
351	EFO_0004784	104958299	8e-11	0.0044903	0.029227	[0.02-0.038]	rs3101339	self reported educational attainment							345	EFO_0006941	30567504	5e-38	0.0003	0.004	[0.0034-0.0046]	rs1421085	grip strength measurement
352	EFO_0021932	100825667	1e-11	0.0303783	0.206265	[0.15-0.27]	rs3101339	Neuronal growth regulator 1 measurement							346	EFO_0007654	100012898	8e-37	NA	0.08	NA	rs1421085	clinical and behavioural ideal cardiovascular health
353	EFO_0008111	100083217	1e-12	0.00209969	0.0148839	[0.011-0.019]	rs329274	diet measurement							347	EFO_0007777	52140320	9e-154	NA	NA	NA	rs1421085	base metabolic rate measurement
354	EFO_0004529	96146761	5e-30	0.00530554	0.060429	[0.05-0.071]	rs34060476	lipid measurement							348	EFO_0007777	52115942	9e-47	NA	NA	NA	rs1421085	base metabolic rate measurement
355	EFO_0004529	96156259	5e-83	0.00583873	0.112694	[0.1-0.12]	rs34060476	lipid measurement							349	EFO_0007800	35934885	2e-32	0.026481	0.31384	[0.26-0.37]	rs1421085	body fat percentage
356	EFO_0004529	96181442	2e-41	0.00602756	0.0813952	[0.07-0.093]	rs34060476	lipid measurement							350	EFO_0007800	101366304	3e-28	NA	0.498904	NA	rs1421085	body fat percentage
357	EFO_0004530	106380819	2e-75	0.00670765	0.123456	[0.11-0.14]	rs34060476	triglyceride measurement							351	EFO_0007800	96982565	2e-09	0.01455	0.08716	[0.059-0.116]	rs1421085	body fat percentage
358	EFO_0004530	96169351	4e-78	0.00590476	0.110475	[0.099-0.122]	rs34060476	triglyceride measurement							352	EFO_0007800	35934757	5e-21	0.034972	0.32912	[0.26-0.4]	rs1421085	body fat percentage
359	EFO_0004530	96160815	2e-62	0.00591996	0.0986846	[0.087-0.11]	rs34060476	triglyceride measurement							353	EFO_0007800	35934398	3e-50	0.021519	0.3207	[0.28-0.36]	rs1421085	body fat percentage
360	EFO_0004530	96174085	1e-96	0.00586602	0.122366	[0.11-0.13]	rs34060476	triglyceride measurement							354	EFO_0007878	102121475	1e-37	0.000849	0.011	[0.0093-0.0127]	rs1421085	alcohol consumption measurement
361	EFO_0004530	96187111	3e-93	0.00586642	0.120213	[0.11-0.13]	rs34060476	triglyceride measurement							355	EFO_0007878	47717493	9e-13	0.001	0.008	[0.006-0.01]	rs1421085	alcohol consumption measurement
362	EFO_0004574	96216400	7e-80	0.00582564	0.110258	[0.099-0.122]	rs34060476	total cholesterol measurement							356	EFO_0007878	62286207	6e-14	0.00208467	0.0156301	[0.012-0.02]	rs1421085	alcohol consumption measurement
363	EFO_0004574	96179380	2e-19	0.00604596	0.0544154	[0.043-0.066]	rs34060476	total cholesterol measurement							357	EFO_0008007	55309238	3e-30	0.01	0.12	[0.1-0.14]	rs1421085	age at assessment
364	EFO_0004611	96169034	2e-27	0.00601763	0.0654365	[0.054-0.077]	rs34060476	low density lipoprotein cholesterol measurement							358	EFO_0008111	100085616	2e-43	0.00476876	0.065911	[0.057-0.075]	rs1421085	diet measurement
365	EFO_0004611	96167142	2e-43	0.00601879	0.0831293	[0.071-0.095]	rs34060476	low density lipoprotein cholesterol measurement							359	EFO_0008328	47229414	1e-25	0.002	0.023	[0.019-0.027]	rs1421085	chronotype measurement
366	EFO_0004611	96169351	4e-78	0.00590476	0.110475	[0.099-0.122]	rs34060476	low density lipoprotein cholesterol measurement							360	EFO_0008328	41394738	5e-32	NA	NA	NA	rs1421085	chronotype measurement
367	EFO_0004611	96160815	2e-62	0.00591996	0.0986846	[0.087-0.11]	rs34060476	low density lipoprotein cholesterol measurement							361	EFO_0008328	36103590	8e-21	NA	NA	NA	rs1421085	chronotype measurement
368	EFO_0004611	96187111	3e-93	0.00586642	0.120213	[0.11-0.13]	rs34060476	low density lipoprotein cholesterol measurement							362	EFO_0008328	41378303	5e-32	NA	NA	NA	rs1421085	chronotype measurement
369	EFO_0004611	96184617	1e-42	0.00604394	0.0827921	[0.071-0.095]	rs34060476	low density lipoprotein cholesterol measurement							363	EFO_0009289	104383436	8e-10	0.17	1.03	[0.7-1.36]	rs1421085	left ventricular mass
370	EFO_0004611	96186734	3e-50	0.00604433	0.0900457	[0.078-0.102]	rs34060476	low density lipoprotein cholesterol measurement							364	EFO_0009458	41541103	2e-11	NA	6.69	NA	rs1421085	alcohol use disorder measurement
371	EFO_0004612	96205411	2e-35	0.00555465	0.0689962	[0.058-0.08]	rs34060476	high density lipoprotein cholesterol measurement							365	EFO_0009458	119118781	6e-17	NA	8.371	NA	rs1421085	alcohol use disorder measurement
372	EFO_0004612	96206230	3e-106	0.00568212	0.124417	[0.11-0.14]	rs34060476	high density lipoprotein cholesterol measurement							366	EFO_0009458	62286207	6e-14	0.00208467	0.0156301	[0.012-0.02]	rs1421085	alcohol use disorder measurement
373	EFO_0004612	96145727	2e-37	0.00530173	0.0677603	[0.057-0.078]	rs34060476	high density lipoprotein cholesterol measurement							367	EFO_0009819	63778542	6e-242	0.00142737	0.0474156	[0.045-0.05]	rs1421085	comparative body size at age 10, self-reported
374	EFO_0004612	106412140	5e-18	0.00691727	0.0598864	[0.046-0.073]	rs34060476	high density lipoprotein cholesterol measurement							368	EFO_0009932	45610241	5e-15	0.00569683	0.0446553	[0.033-0.056]	rs1421085	HMG CoA reductase inhibitor use measurement
375	EFO_0004612	96146761	5e-30	0.00530554	0.060429	[0.05-0.071]	rs34060476	high density lipoprotein cholesterol measurement							369	EFO_0010809	61956597	7e-12	0.003	0.019	[0.013-0.025]	rs1421085	fat intake measurement
376	EFO_0004612	96149286	1e-72	0.0056918	0.102569	[0.091-0.114]	rs34060476	high density lipoprotein cholesterol measurement							370	EFO_0020098	104878859	5e-12	NA	6.91	NA	rs1421085	abdominal fat ratio
377	EFO_0004612	96181729	3e-27	0.00605592	0.0655032	[0.054-0.077]	rs34060476	high density lipoprotein cholesterol measurement							371	EFO_0020099	104878846	2e-09	NA	5.97	NA	rs1421085	weight-to-muscle ratio
378	EFO_0004612	96181442	2e-41	0.00602756	0.0813952	[0.07-0.093]	rs34060476	high density lipoprotein cholesterol measurement							372	EFO_0803320	102261565	3e-19	0.007	0.064	[0.05-0.078]	rs1421085	abdominal:gluteofemoral adipose tissue ratio measurement
379	EFO_0004612	96180054	4e-15	0.00606601	0.0476499	[0.036-0.06]	rs34060476	high density lipoprotein cholesterol measurement							373	EFO_1000786	105989427	0	NA	NA	NA	rs1421085	osteoarthritis, hip
380	EFO_0004612	96146309	3e-55	0.00562652	0.0881121	[0.077-0.099]	rs34060476	high density lipoprotein cholesterol measurement							374	EFO_1000786	104373051	1e-09	NA	NA	[1.05-1.09]	rs1421085	osteoarthritis, hip
381	EFO_0004612	96179380	2e-19	0.00604596	0.0544154	[0.043-0.066]	rs34060476	high density lipoprotein cholesterol measurement							375	MONDO_0005148	44510263	1e-28	NA	NA	1.11-1.15	rs1421085	type 2 diabetes mellitus
382	EFO_0004639	96157173	3e-84	0.00583	0.113386	[0.1-0.12]	rs34060476	phospholipid measurement							376	MONDO_0005148	61968268	2e-48	NA	NA	[1.12-1.16]	rs1421085	type 2 diabetes mellitus
383	EFO_0004908	100875342	5e-09	0.005	0.03	[0.02-0.04]	rs34060476	testosterone measurement							377	MONDO_0005148	55299472	3e-84	NA	NA	[1.12-1.15]	rs1421085	type 2 diabetes mellitus
384	EFO_0004908	63822337	5e-26	0.0018896	0.0197945	[0.016-0.023]	rs34060476	testosterone measurement							378	MONDO_0005148	62204478	6e-144	0.0046	0.1177	[0.11-0.13]	rs1421085	type 2 diabetes mellitus
385	EFO_0006781	100083832	2e-23	0.00308455	0.0309338	[0.025-0.037]	rs34060476	coffee consumption measurement							379	MONDO_0005148	62194595	1e-28	0.0109	0.1211	[0.1-0.142]	rs1421085	type 2 diabetes mellitus
386	EFO_0006781	47433303	2e-18	0.0022	0.019	[0.015-0.023]	rs34060476	coffee consumption measurement							380	MONDO_0005148	36081583	4e-29	NA	NA	NA	rs1421085	type 2 diabetes mellitus
387	EFO_0006781	64639036	7e-14	0.003365	0.02519	[0.019-0.032]	rs34060476	coffee consumption measurement							381	MONDO_0005148	16537690	4e-15	NA	NA	[1.1191628661761-1.20613294479771]	rs1421085	type 2 diabetes mellitus
388	EFO_0007878	47717484	5e-13	0.002	0.011	[0.0071-0.0149]	rs34060476	alcohol consumption measurement							382	MONDO_0005148	62178346	1e-189	0.004	0.1182	[0.11-0.13]	rs1421085	type 2 diabetes mellitus
389	EFO_0008317	106398784	1e-52	0.00683568	0.104538	[0.091-0.118]	rs34060476	very low density lipoprotein cholesterol measurement							383	MONDO_0007079	41541103	2e-11	NA	6.69	NA	rs1421085	alcohol dependence
390	EFO_0008317	106394132	1e-65	0.00668018	0.114478	[0.1-0.13]	rs34060476	very low density lipoprotein cholesterol measurement							384	EFO_0010091	100083750	3e-09	0.00222508	0.0131537	[0.0088-0.0175]	rs1453548	tea consumption measurement
391	EFO_0008317	96174085	1e-96	0.00586602	0.122366	[0.11-0.13]	rs34060476	very low density lipoprotein cholesterol measurement							386	EFO_0004253	54919856	3e-08	NA	NA	[1.07-1.16]	rs1481012	nephrolithiasis
392	EFO_0008317	96216400	7e-80	0.00582564	0.110258	[0.099-0.122]	rs34060476	very low density lipoprotein cholesterol measurement							387	EFO_0004274	26972	2e-32	0.0456	0.5484	[0.46-0.64]	rs1481012	gout
393	EFO_0008317	96156721	2e-85	0.0058315	0.114224	[0.1-0.13]	rs34060476	very low density lipoprotein cholesterol measurement							389	EFO_0004340	49128945	5e-13	0.0026	0.0188	[0.014-0.024]	rs1481012	body mass index
394	EFO_0008317	106395781	9e-66	0.00670657	0.114979	[0.1-0.13]	rs34060476	very low density lipoprotein cholesterol measurement							390	EFO_0004346	63046572	1e-11	NA	NA	NA	rs1481012	neuroimaging measurement
395	EFO_0008317	96209626	9e-86	0.00580504	0.113945	[0.1-0.13]	rs34060476	very low density lipoprotein cholesterol measurement							391	EFO_0004346	101688163	2e-18	NA	NA	NA	rs1481012	neuroimaging measurement
396	EFO_0008317	96156259	5e-83	0.00583873	0.112694	[0.1-0.12]	rs34060476	very low density lipoprotein cholesterol measurement							392	EFO_0004464	98445986	7e-10	NA	NA	NA	rs1481012	brain measurement
397	EFO_0008317	96157173	3e-84	0.00583	0.113386	[0.1-0.12]	rs34060476	very low density lipoprotein cholesterol measurement							393	EFO_0004464	63046572	1e-11	NA	NA	NA	rs1481012	brain measurement
398	EFO_0008317	96217004	7e-76	0.00583942	0.107664	[0.096-0.119]	rs34060476	very low density lipoprotein cholesterol measurement							395	EFO_0004531	47884879	0	0.006194	0.248838	[0.24-0.26]	rs1481012	urate measurement
399	EFO_0008591	96145727	2e-37	0.00530173	0.0677603	[0.057-0.078]	rs34060476	free cholesterol measurement							396	EFO_0006782	56259422	2e-12	NA	0.066	NA	rs1481012	cups of coffee per day measurement
400	EFO_0008592	96137901	3e-35	0.0053573	0.0663993	[0.056-0.077]	rs34060476	high density lipoprotein particle size measurement							398	EFO_0007804	20710	2e-15	0.9	5.1	[3.34-6.86]	rs1481012	LDL cholesterol change measurement
401	EFO_0008596	96216400	7e-80	0.00582564	0.110258	[0.099-0.122]	rs34060476	chylomicron measurement							399	EFO_0010089	47432157	8e-09	0.0025	0.0146	[0.0097-0.0195]	rs1481012	bitter beverage consumption measurement
402	EFO_0008596	96217004	7e-76	0.00583942	0.107664	[0.096-0.119]	rs34060476	chylomicron measurement							400	EFO_0010091	64639134	2e-13	0.003536	0.026005	[0.019-0.033]	rs1481012	tea consumption measurement
404	EFO_0010351	96217004	7e-76	0.00583942	0.107664	[0.096-0.119]	rs34060476	cholesteryl ester measurement							402	EFO_0021525	98098383	6e-09	NA	NA	[0.49643833629375-0.706731824325881]	rs1481012	renal overload-type gout
405	EFO_0010351	106393485	2e-58	0.00671712	0.108253	[0.095-0.121]	rs34060476	cholesteryl ester measurement							403	EFO_0800700	119773179	3e-13	0.0164218	0.119551	[0.087-0.152]	rs1481012	X-12026 measurement
406	EFO_0010351	96180054	4e-15	0.00606601	0.0476499	[0.036-0.06]	rs34060476	cholesteryl ester measurement							404	EFO_0801054	101174834	3e-42	NA	0.48	NA	rs1481012	3,5-dichloro-2,6-dihydroxybenzoic acid measurement
407	EFO_0010700	63944729	2e-46	0.00329102	0.0470661	[0.041-0.054]	rs34060476	reticulocyte measurement							405	EFO_0801058	105624397	2e-15	0.031	0.249	[0.19-0.31]	rs1481012	3-bromo-5-chloro-2,6-dihydroxybenzoic acid measurement
408	EFO_0020944	96167142	2e-43	0.00601879	0.0831293	[0.071-0.095]	rs34060476	Cholesteryl esters:total lipids ratio							406	EFO_0801058	119633721	2e-26	0.0456788	0.486	[0.4-0.58]	rs1481012	3-bromo-5-chloro-2,6-dihydroxybenzoic acid measurement
409	EFO_0020944	96184617	1e-42	0.00604394	0.0827921	[0.071-0.095]	rs34060476	Cholesteryl esters:total lipids ratio							407	GO_0036273	20710	2e-15	0.9	5.1	[3.34-6.86]	rs1481012	response to statin
410	EFO_0020945	96146309	3e-55	0.00562652	0.0881121	[0.077-0.099]	rs34060476	Free cholesterol:total lipids ratio							408	EFO_0004309	64340684	7e-10	0.0025099	0.0154691	[0.011-0.02]	rs17685	platelet count
411	EFO_0020946	106444961	2e-37	0.00692374	0.0886084	[0.075-0.102]	rs34060476	Phospholipids:total lipids ratio							409	EFO_0004309	62746545	9e-14	0.00205	0.015288	[0.011-0.019]	rs17685	platelet count
412	EFO_0020946	96205411	2e-35	0.00555465	0.0689962	[0.058-0.08]	rs34060476	Phospholipids:total lipids ratio							410	EFO_0004330	10067941	1e-09	0.01	0.08	[0.060-0.100]	rs17685	coffee consumption
413	EFO_0020946	96169034	2e-27	0.00601763	0.0654365	[0.054-0.077]	rs34060476	Phospholipids:total lipids ratio							411	EFO_0004330	10067957	4e-11	0.01	0.07	[0.050-0.090]	rs17685	coffee consumption
414	EFO_0020946	106444166	4e-24	0.00689006	0.0698669	[0.056-0.083]	rs34060476	Phospholipids:total lipids ratio							412	EFO_0004339	103251297	6e-09	0.0007	0.004	[0.0026-0.0054]	rs17685	body height
415	EFO_0020946	96186734	3e-50	0.00604433	0.0900457	[0.078-0.102]	rs34060476	Phospholipids:total lipids ratio							413	EFO_0004340	104112578	2e-09	0.0017	0.0103	[0.007-0.0136]	rs17685	body mass index
416	EFO_0020946	106417377	3e-31	0.00674748	0.0785853	[0.065-0.092]	rs34060476	Phospholipids:total lipids ratio							414	EFO_0006781	64638887	4e-56	0.002584	0.0408	[0.036-0.046]	rs17685	coffee consumption measurement
417	EFO_0020947	96206230	3e-106	0.00568212	0.124417	[0.11-0.14]	rs34060476	Triglycerides:total lipids ratio							415	EFO_0006782	10067957	4e-11	0.01	0.07	[0.050-0.090]	rs17685	cups of coffee per day measurement
418	EFO_0020947	96149286	1e-72	0.0056918	0.102569	[0.091-0.114]	rs34060476	Triglycerides:total lipids ratio							416	EFO_0006782	56259483	8e-20	NA	0.059	NA	rs17685	cups of coffee per day measurement
419	EFO_0021898	106393278	2e-61	0.0067043	0.111025	[0.098-0.124]	rs34060476	cholesterol in chylomicrons and extremely large VLDL measurement							418	EFO_0009458	118724339	3e-08	0.00309314	0.0170669	[0.011-0.023]	rs17685	alcohol use disorder measurement
420	EFO_0021902	106396532	1e-49	0.00678991	0.100745	[0.087-0.114]	rs34060476	cholesterol in large VLDL measurement							419	EFO_0010089	47432134	3e-16	0.0018	0.0147	[0.011-0.018]	rs17685	bitter beverage consumption measurement
421	EFO_0022144	106401505	1e-66	0.00677984	0.117061	[0.1-0.13]	rs34060476	triglycerides in very small VLDL measurement							420	EFO_0010091	64639159	7e-22	0.002488	0.02391	[0.019-0.029]	rs17685	tea consumption measurement
422	EFO_0022145	106400101	2e-99	0.00671667	0.142423	[0.13-0.16]	rs34060476	triglycerides in small VLDL measurement							421	EFO_0010091	64638887	4e-56	0.002584	0.0408	[0.036-0.046]	rs17685	tea consumption measurement
423	EFO_0022155	106398577	2e-74	0.00673855	0.123152	[0.11-0.14]	rs34060476	triglycerides in medium VLDL measurement							422	EFO_0010702	118723621	1e-08	0.00378661	0.0214737	[0.014-0.029]	rs17685	opioid use disorder
424	EFO_0022158	106412982	6e-79	0.00673097	0.126739	[0.11-0.14]	rs34060476	triglycerides in small HDL measurement							423	EFO_0007878	102122098	8e-12	0.002934	0.02	[0.014-0.026]	rs17842490	alcohol consumption measurement
425	EFO_0022169	106396280	1e-64	0.00670596	0.114	[0.1-0.13]	rs34060476	phospholipids in large VLDL measurement							424	EFO_0000222	47496649	6e-09	NA	NA	NA	rs1942965	acute myeloid leukemia
426	EFO_0022175	106396023	7e-64	0.00671196	0.113323	[0.1-0.13]	rs34060476	total lipids in large VLDL							425	EFO_0000729	15071262	2e-10	0.0127739	NA	[1.06-1.11]	rs2189234	ulcerative colitis
427	EFO_0022178	106397218	6e-68	0.00667996	0.116456	[0.1-0.13]	rs34060476	triglycerides in large VLDL measurement							427	EFO_0004344	47470372	3e-16	0.003116	0.025509	[0.019-0.032]	rs2189234	birth weight
428	EFO_0022187	106389074	5e-60	0.006842	0.111919	[0.099-0.125]	rs34060476	monounsaturated fatty acids; 16:1, 18:1 measurement							428	EFO_0005939	47470372	3e-16	0.003116	0.025509	[0.019-0.032]	rs2189234	parental genotype effect measurement
429	EFO_0022230	106394873	9e-47	0.00678348	0.0974591	[0.084-0.111]	rs34060476	cholesterol in very large VLDL measurement							429	EFO_0007990	64402810	6e-21	0.00269789	0.0253298	[0.02-0.031]	rs2189234	neutrophil percentage of leukocytes
430	EFO_0022252	106444400	1e-35	0.0068963	0.0859834	[0.072-0.1]	rs34060476	cholesteryl esters to total lipids in medium LDL percentage							430	EFO_0005230	34971493	6e-10	0.002422	0.01502	[0.01-0.02]	rs2194027	anxiety
431	EFO_0022255	106445205	2e-32	0.00692701	0.0822239	[0.069-0.096]	rs34060476	cholesteryl esters to total lipids in small LDL percentage							431	EFO_0010155	98383106	3e-08	0.003577	0.0199	[0.013-0.027]	rs2194027	taste liking measurement
432	EFO_0022260	106392617	1e-57	0.00668015	0.107083	[0.094-0.12]	rs34060476	concentration of chylomicrons and extremely large VLDL particles measurement							433	EFO_0010736	95031057	1e-08	NA	5.67	NA	rs2450126	cortical surface area measurement
433	EFO_0022263	106393713	7e-63	0.00669344	0.112137	[0.099-0.125]	rs34060476	free cholesterol in chylomicrons and extremely large VLDL measurement							434	EFO_0004285	35113407	5e-22	0.00188	0.01812	[0.014-0.022]	rs2472297	albuminuria
434	EFO_0022265	106396991	6e-60	0.00672074	0.109861	[0.097-0.123]	rs34060476	free cholesterol in large VLDL measurement							435	EFO_0004330	17380	5e-14	NA	0.31	[0.17-0.44]	rs2472297	coffee consumption
435	EFO_0022274	106395312	1e-54	0.00672594	0.104727	[0.092-0.118]	rs34060476	free cholesterol in very large VLDL measurement							436	EFO_0004330	10067961	2e-24	0.01	0.14	[0.12-0.16]	rs2472297	coffee consumption
436	EFO_0022283	106444607	1e-79	0.00665307	0.125781	[0.11-0.14]	rs34060476	free cholesterol to total lipids in medium LDL percentage							437	EFO_0004340	119088240	1e-10	0.00218859	0.0140716	[0.0098-0.0184]	rs2472297	body mass index
437	EFO_0022286	106445392	9e-65	0.00671492	0.114211	[0.1-0.13]	rs34060476	free cholesterol to total lipids in small LDL percentage							438	EFO_0004340	104117104	2e-11	0.0015	0.0102	[0.0073-0.0131]	rs2472297	body mass index
438	EFO_0022292	106393061	2e-62	0.0066667	0.111282	[0.098-0.124]	rs34060476	phospholipids in chylomicrons and extremely large VLDL measurement							439	EFO_0004518	87297364	5e-34	0.0027	0.0332	[0.028-0.038]	rs2472297	creatinine measurement
439	EFO_0022296	106412394	5e-27	0.00684873	0.073807	[0.06-0.087]	rs34060476	phospholipids in small HDL measurement							440	EFO_0004518	87297212	4e-26	0.0028	0.0293	[0.024-0.035]	rs2472297	creatinine measurement
440	EFO_0022299	106394621	8e-57	0.00670218	0.106569	[0.093-0.12]	rs34060476	phospholipids in very large VLDL measurement							441	EFO_0004531	87265605	1e-20	0.0027	0.0255	[0.02-0.031]	rs2472297	urate measurement
441	EFO_0022306	106392839	1e-52	0.0066945	0.102372	[0.089-0.115]	rs34060476	total lipids in chylomicrons and extremely large VLDL measurement							442	EFO_0004531	47886267	8e-09	0.0048	0.0279	[0.018-0.037]	rs2472297	urate measurement
442	EFO_0022311	106412272	1e-28	0.00688478	0.0764859	[0.063-0.09]	rs34060476	total lipids in small HDL measurement							443	EFO_0004531	47884958	2e-08	0.0049352	0.027944	[0.018-0.038]	rs2472297	urate measurement
443	EFO_0022313	106394374	1e-63	0.00668731	0.112745	[0.1-0.126]	rs34060476	total lipids in very large VLDL measurement							445	EFO_0004617	87296292	3e-13	0.0027	0.0199	[0.015-0.025]	rs2472297	cystatin c measurement
444	EFO_0022314	106384423	4e-51	0.00679729	0.10229	[0.089-0.116]	rs34060476	total lipids in VLDL measurement							446	EFO_0004765	47757566	3e-09	0.00279474	0.0165657	[0.011-0.022]	rs2472297	visceral adipose tissue measurement
445	EFO_0022317	106381470	2e-57	0.00680345	0.108833	[0.095-0.122]	rs34060476	triglycerides in HDL measurement							447	EFO_0005208	47234033	8e-34	0.0004	0.0039	[0.0031-0.0047]	rs2472297	glomerular filtration rate
446	EFO_0022320	106381268	1e-48	0.00680144	0.0997217	[0.086-0.113]	rs34060476	triglycerides in LDL measurement							448	EFO_0005208	97037057	6e-24	0.000300021	0.00302852	[0.0024-0.0036]	rs2472297	glomerular filtration rate
447	EFO_0022321	106411978	4e-53	0.00682338	0.104762	[0.091-0.118]	rs34060476	triglycerides in medium HDL measurement							449	EFO_0005208	97981323	3e-49	NA	14.747	NA	rs2472297	glomerular filtration rate
448	EFO_0022322	106405557	1e-60	0.00678288	0.111597	[0.098-0.125]	rs34060476	triglycerides in medium LDL measurement							450	EFO_0005208	47758075	2e-18	0.0004	0.0039	[0.0031-0.0047]	rs2472297	glomerular filtration rate
449	EFO_0022323	106406916	3e-73	0.006741	0.122215	[0.11-0.14]	rs34060476	triglycerides in small LDL measurement							451	EFO_0005208	47758606	8e-20	0.0004	0.0039	[0.0031-0.0047]	rs2472297	glomerular filtration rate
450	EFO_0022324	106408490	6e-32	0.00677518	0.0797385	[0.066-0.093]	rs34060476	triglycerides in very large HDL measurement							452	EFO_0005208	47759902	2e-12	0.063	0.441	[0.32-0.56]	rs2472297	glomerular filtration rate
451	EFO_0022325	106395539	7e-71	0.00664802	0.118449	[0.11-0.13]	rs34060476	triglycerides in very large VLDL measurement							453	EFO_0005208	97036282	6e-35	0.0003	0.0039	[0.0033-0.0045]	rs2472297	glomerular filtration rate
452	EFO_0022326	106381046	4e-75	0.00668164	0.122686	[0.11-0.14]	rs34060476	triglycerides in VLDL measurement							454	EFO_0005208	47232674	1e-34	0.0004	0.0039	[0.0031-0.0047]	rs2472297	glomerular filtration rate
453	EFO_0022330	106447574	3e-56	0.00657216	0.103888	[0.091-0.117]	rs34060476	triglycerides to total lipids in large HDL percentage							455	EFO_0005208	87292900	2e-32	0.0027	0.0323	[0.027-0.038]	rs2472297	glomerular filtration rate
454	EFO_0022339	106446484	1e-81	0.00654524	0.125396	[0.11-0.14]	rs34060476	triglycerides to total lipids in very large HDL percentage							456	EFO_0006781	100083812	1e-182	0.00238049	0.0685684	[0.064-0.073]	rs2472297	coffee consumption measurement
455	EFO_0008111	100083182	5e-24	0.00346835	0.0348287	[0.028-0.042]	rs34162196	diet measurement							457	EFO_0006781	64638930	0	0.002616	0.10487	[0.1-0.11]	rs2472297	coffee consumption measurement
456	EFO_0008111	104959489	9e-11	0.0067849	0.043954	[0.031-0.057]	rs34162196	diet measurement							458	EFO_0006781	64639057	3e-140	0.002587	0.06521	[0.06-0.07]	rs2472297	coffee consumption measurement
457	EFO_0008111	55975328	5e-19	0.00402121	0.0358507	[0.028-0.044]	rs34162196	diet measurement							459	EFO_0006781	47433271	9e-157	0.0017	0.0447	[0.041-0.048]	rs2472297	coffee consumption measurement
458	EFO_0004346	63050876	3e-22	NA	NA	NA	rs34619	neuroimaging measurement							460	EFO_0006782	10067961	2e-24	0.01	0.14	[0.12-0.16]	rs2472297	cups of coffee per day measurement
459	EFO_0004346	63051642	5e-23	NA	NA	NA	rs34619	neuroimaging measurement							461	EFO_0006782	56259512	2e-95	NA	0.136	NA	rs2472297	cups of coffee per day measurement
460	EFO_0004464	63050876	3e-22	NA	NA	NA	rs34619	brain measurement							462	EFO_0007778	41474748	3e-16	0.003	0.026	[0.02-0.032]	rs2472297	urinary albumin to creatinine ratio
461	EFO_0010736	63051642	5e-23	NA	NA	NA	rs34619	cortical surface area measurement							463	EFO_0007778	55635240	2e-32	0.002	0.027	[0.023-0.031]	rs2472297	urinary albumin to creatinine ratio
462	EFO_0003888	80534472	3e-10	NA	0.0217	NA	rs3764002	attention deficit hyperactivity disorder							464	EFO_0007872	101174988	1e-32	NA	0.25	NA	rs2472297	caffeine metabolite measurement
463	EFO_0004302	106190864	3e-11	5.84119e-05	0.000388418	[0.00027-0.0005]	rs3764002	anthropometric measurement							466	EFO_0007872	17662535	9e-22	NA	9.58	NA	rs2472297	caffeine metabolite measurement
464	EFO_0004312	36094679	1e-08	NA	NA	NA	rs3764002	vital capacity							467	EFO_0007872	17662104	1e-20	NA	9.34	NA	rs2472297	caffeine metabolite measurement
465	EFO_0004340	105989242	6e-12	NA	NA	NA	rs3764002	body mass index							468	EFO_0007878	62286589	3e-08	0.00216084	0.0119936	[0.0078-0.0162]	rs2472297	alcohol consumption measurement
467	EFO_0004343	36486553	1e-13	NA	NA	NA	rs3764002	waist-hip ratio							469	EFO_0007878	41249238	9e-11	0.00153672	0.00996419	[0.007-0.013]	rs2472297	alcohol consumption measurement
469	EFO_0004612	91781161	1e-18	NA	NA	NA	rs3764002	high density lipoprotein cholesterol measurement							470	EFO_0007878	41276981	3e-10	0.00168541	0.010606	[0.0073-0.0139]	rs2472297	alcohol consumption measurement
471	EFO_0004696	91781161	1e-18	NA	NA	NA	rs3764002	sex hormone-binding globulin measurement							472	EFO_0009282	47712758	7e-23	0.0014017	0.0138093	[0.011-0.017]	rs2472297	sodium measurement
472	EFO_0004735	91781161	1e-18	NA	NA	NA	rs3764002	serum alanine aminotransferase measurement							473	EFO_0009282	87272520	5e-14	0.0028	0.0209	[0.015-0.026]	rs2472297	sodium measurement
473	EFO_0004736	91781161	1e-18	NA	NA	NA	rs3764002	aspartate aminotransferase measurement							474	EFO_0009283	47713030	4e-15	0.00135803	0.0106514	[0.008-0.0133]	rs2472297	potassium measurement
474	EFO_0004765	47757453	2e-09	0.00281702	0.0169727	[0.011-0.022]	rs3764002	visceral adipose tissue measurement							475	EFO_0009718	105298928	8e-10	NA	NA	NA	rs2472297	peak expiratory flow
475	EFO_0004980	95126725	4e-39	0.0021	0.028	[0.024-0.032]	rs3764002	appendicular lean mass							476	EFO_0009795	87264545	1e-22	0.0027	0.0268	[0.022-0.032]	rs2472297	serum urea measurement
476	EFO_0004980	63319029	1e-23	0.003	0.03	[0.024-0.036]	rs3764002	appendicular lean mass							477	EFO_0010089	47432126	4e-74	0.0018	0.0334	[0.03-0.037]	rs2472297	bitter beverage consumption measurement
477	EFO_0004980	55314959	3e-21	0.00771806	0.0727961	[0.058-0.088]	rs3764002	appendicular lean mass							479	EFO_0010091	64639188	3e-102	0.002521	0.05411	[0.049-0.059]	rs2472297	tea consumption measurement
478	EFO_0004980	63318819	7e-19	0.003	0.03	[0.024-0.036]	rs3764002	appendicular lean mass							480	EFO_0010091	64638930	0	0.002616	0.10487	[0.1-0.11]	rs2472297	tea consumption measurement
479	EFO_0007660	106035456	4e-24	NA	NA	NA	rs3764002	neuroticism measurement							481	EFO_0010091	97364895	2e-36	0.00136275	0.0171971	[0.015-0.02]	rs2472297	tea consumption measurement
480	EFO_0007788	41332517	1e-09	0.0024	0.0144	[0.0097-0.0191]	rs3764002	BMI-adjusted waist-hip ratio							482	EFO_0010091	47433812	1e-45	0.0017	0.0247	[0.021-0.028]	rs2472297	tea consumption measurement
481	EFO_0007788	47691218	2e-18	0.002	0.018	[0.014-0.022]	rs3764002	BMI-adjusted waist-hip ratio							483	EFO_0010093	47433019	1e-97	0.0018	0.0385	[0.035-0.042]	rs2472297	bitter non-alcoholic beverage consumption measurement
482	EFO_0007788	41332772	9e-09	0.0025	0.0143	[0.0094-0.0192]	rs3764002	BMI-adjusted waist-hip ratio							484	EFO_0010155	98379879	1e-33	0.016799	0.20304	[0.17-0.24]	rs2472297	taste liking measurement
485	EFO_0007788	90798698	5e-09	0.00320463	0.0187279	[0.012-0.025]	rs3764002	BMI-adjusted waist-hip ratio							485	EFO_0010155	98379993	2e-09	0.015402	0.09294	[0.063-0.123]	rs2472297	taste liking measurement
486	EFO_0007788	90758321	6e-09	0.00320622	0.0186847	[0.012-0.025]	rs3764002	BMI-adjusted waist-hip ratio							486	EFO_0010155	98380059	3e-30	0.004017	0.045975	[0.038-0.054]	rs2472297	taste liking measurement
487	EFO_0007788	63919135	5e-11	0.003	0.017	[0.011-0.023]	rs3764002	BMI-adjusted waist-hip ratio							487	EFO_0010155	98382636	9e-09	0.004013	0.02307	[0.015-0.031]	rs2472297	taste liking measurement
488	EFO_0007789	90787236	8e-11	0.00324073	0.0210915	[0.015-0.027]	rs3764002	BMI-adjusted waist circumference							488	EFO_0010155	98382686	2e-09	0.014443	0.08673	[0.058-0.115]	rs2472297	taste liking measurement
489	EFO_0007789	90712005	6e-09	0.00323598	0.0188259	[0.012-0.025]	rs3764002	BMI-adjusted waist circumference							490	EFO_0010811	61956657	3e-08	0.003	0.018	[0.012-0.024]	rs2472297	carbohydrate intake measurement
490	EFO_0007800	91781161	1e-18	NA	NA	NA	rs3764002	body fat percentage							491	EFO_0010972	87275181	5e-17	0.0029	0.024	[0.018-0.03]	rs2472297	blood phosphate measurement
491	EFO_0007800	91777551	2e-29	NA	0.019	NA	rs3764002	body fat percentage							492	EFO_0021172	101173657	2e-12	NA	0.16	NA	rs2472297	1,3,7-trimethylurate measurement
492	EFO_0008111	100083404	8e-10	0.00239431	0.0147653	[0.01-0.019]	rs3764002	diet measurement							493	EFO_0021173	119757320	4e-32	0.0118323	0.139606	[0.12-0.16]	rs2472297	1-methylurate measurement
493	EFO_0008354	106035456	4e-24	NA	NA	NA	rs3764002	cognitive function measurement							494	EFO_0021174	119757354	3e-29	0.0114401	0.128309	[0.11-0.15]	rs2472297	1-methylxanthine measurement
494	EFO_0008579	101398095	1e-10	NA	NA	NA	rs3764002	risk-taking behaviour							495	EFO_0021174	119898876	2e-16	0.0180443	0.148933	[0.11-0.18]	rs2472297	1-methylxanthine measurement
495	EFO_0008579	41173434	7e-09	0.00293123	0.0169806	[0.011-0.023]	rs3764002	risk-taking behaviour							496	EFO_0021176	119762148	3e-12	0.0114194	0.0797756	[0.057-0.102]	rs2472297	7-methylxanthine measurement
496	EFO_0008579	41173956	2e-17	0.0013	0.0115	[0.009-0.014]	rs3764002	risk-taking behaviour							497	EFO_0021177	119616993	8e-12	0.0207372	0.142	[0.1-0.18]	rs2472297	caffeine measurement
497	EFO_0009863	41453181	2e-10	0.0015296	0.0096865	[0.0067-0.0127]	rs3764002	anxiety measurement							498	EFO_0021178	101173484	5e-11	NA	0.14	NA	rs2472297	paraxanthine measurement
498	EFO_0009924	93549269	4e-08	0.0079	0.0434	[0.028-0.059]	rs3764002	Drugs used in diabetes use measurement							499	EFO_0021180	101173451	5e-21	NA	0.2	NA	rs2472297	theophylline measurement
499	EFO_0009946	91781161	1e-18	NA	NA	NA	rs3764002	low density lipoprotein triglyceride measurement							500	EFO_0021512	101173683	2e-13	NA	0.15	NA	rs2472297	1,7-dimethylurate measurement
500	MONDO_0004985	80533441	6e-11	NA	0.0155	NA	rs3764002	bipolar disorder							501	EFO_0600038	41474865	4e-10	NA	NA	NA	rs2472297	plasma clozapine measurement
501	MONDO_0005090	80534472	3e-10	NA	0.0217	NA	rs3764002	schizophrenia							502	EFO_0600038	104097179	4e-11	NA	NA	NA	rs2472297	plasma clozapine measurement
502	MONDO_0005090	100544961	3e-09	0.0083	NA	[0.94-0.97]	rs3764002	schizophrenia							503	EFO_0600039	104097213	2e-09	NA	NA	NA	rs2472297	plasma N-desmethylclozapine measurement
503	MONDO_0005090	80533441	6e-11	NA	0.0155	NA	rs3764002	schizophrenia							504	EFO_0600041	62220761	4e-10	0.012	0.073	[0.049-0.097]	rs2472297	serum clozapine measurement
505	MONDO_0005148	62204334	3e-14	0.0052	0.0396	[0.029-0.05]	rs3764002	type 2 diabetes mellitus							505	EFO_0800804	101171663	4e-14	NA	0.16	NA	rs2472297	X-21286 measurement
507	MONDO_0005148	41333918	3e-08	NA	NA	[1.02-1.05]	rs3764002	type 2 diabetes mellitus							506	EFO_0800804	119776079	1e-24	0.0113675	0.116724	[0.094-0.139]	rs2472297	X-21286 measurement
509	MONDO_0005178	105989242	6e-12	NA	NA	NA	rs3764002	osteoarthritis							507	EFO_0800950	119761469	2e-14	0.0118242	0.0901738	[0.067-0.113]	rs2472297	5-acetylamino-6-formylamino-3-methyluracil measurement
510	EFO_0004257	56258695	4e-11	0.001917	0.01268	[0.0089-0.0164]	rs4140799	neurotic disorder							508	EFO_0800951	119761445	5e-22	0.0114061	0.110141	[0.088-0.132]	rs2472297	5-acetylamino-6-amino-3-methyluracil measurement
512	EFO_0007660	41454901	1e-08	0.0017413	0.0099509	[0.0065-0.0134]	rs4140799	neuroticism measurement							509	EFO_0800951	119898835	2e-11	0.0180871	0.121476	[0.086-0.157]	rs2472297	5-acetylamino-6-amino-3-methyluracil measurement
513	EFO_0007660	106035488	6e-13	NA	NA	NA	rs4140799	neuroticism measurement							510	EFO_0801051	119906197	4e-10	0.0191752	0.11982	[0.082-0.157]	rs2472297	5-hydroxy-2-methylpyridine sulfate measurement
514	EFO_0007660	36528582	7e-10	NA	NA	NA	rs4140799	neuroticism measurement							511	EFO_0005670	41429700	2e-08	0.003	0.0156	[0.0097-0.0215]	rs2799849	smoking initiation
515	EFO_0008354	106035488	6e-13	NA	NA	NA	rs4140799	cognitive function measurement							512	EFO_0008111	100083598	7e-10	0.00224331	0.0138431	[0.0094-0.0182]	rs2799849	diet measurement
516	EFO_0007869	105998847	8e-10	0.002	0.014	[0.01-0.018]	rs4269101	wellbeing measurement							513	EFO_0004612	56279296	8e-18	0.00283799	0.0243898	[0.019-0.03]	rs3129962	high density lipoprotein cholesterol measurement
517	EFO_0000612	77341773	4e-22	NA	NA	[1.09-1.14]	rs429358	myocardial infarction							514	EFO_0004529	96146761	5e-30	0.00530554	0.060429	[0.05-0.071]	rs34060476	lipid measurement
518	EFO_0001365	15829522	2e-42	NA	NA	NA	rs429358	age-related macular degeneration							515	EFO_0004529	96181442	2e-41	0.00602756	0.0813952	[0.07-0.093]	rs34060476	lipid measurement
519	EFO_0001365	103965623	1e-44	0.01	0.17	[0.15-0.19]	rs429358	age-related macular degeneration							516	EFO_0004529	96156259	5e-83	0.00583873	0.112694	[0.1-0.12]	rs34060476	lipid measurement
520	EFO_0001365	103965893	2e-44	0.01	0.17	[0.15-0.19]	rs429358	age-related macular degeneration							517	EFO_0004530	96160815	2e-62	0.00591996	0.0986846	[0.087-0.11]	rs34060476	triglyceride measurement
521	EFO_0001365	103966163	2e-44	0.01	0.17	[0.15-0.19]	rs429358	age-related macular degeneration							518	EFO_0004530	96169351	4e-78	0.00590476	0.110475	[0.099-0.122]	rs34060476	triglyceride measurement
522	EFO_0001645	101978265	4e-38	NA	NA	[0.9-0.925]	rs429358	coronary artery disease							519	EFO_0004530	96187111	3e-93	0.00586642	0.120213	[0.11-0.13]	rs34060476	triglyceride measurement
524	EFO_0003095	117774439	4e-34	NA	12.18	NA	rs429358	non-alcoholic fatty liver disease							520	EFO_0004530	96174085	1e-96	0.00586602	0.122366	[0.11-0.13]	rs34060476	triglyceride measurement
525	EFO_0003095	92876355	3e-13	NA	NA	[0.77-0.87]	rs429358	non-alcoholic fatty liver disease							521	EFO_0004530	106380819	2e-75	0.00670765	0.123456	[0.11-0.14]	rs34060476	triglyceride measurement
526	EFO_0003095	106088072	1e-11	0.04	NA	[0.68-0.84]	rs429358	non-alcoholic fatty liver disease							522	EFO_0004574	96179380	2e-19	0.00604596	0.0544154	[0.043-0.066]	rs34060476	total cholesterol measurement
527	EFO_0003095	106088004	6e-16	0.02	NA	[0.84-0.92]	rs429358	non-alcoholic fatty liver disease							523	EFO_0004574	96216400	7e-80	0.00582564	0.110258	[0.099-0.122]	rs34060476	total cholesterol measurement
529	EFO_0003095	93944583	1e-08	0.0239	0.1366	[0.09-0.183]	rs429358	non-alcoholic fatty liver disease							524	EFO_0004611	96184617	1e-42	0.00604394	0.0827921	[0.071-0.095]	rs34060476	low density lipoprotein cholesterol measurement
530	EFO_0003913	93478608	1e-16	0.0113	0.0937	[0.072-0.116]	rs429358	angina pectoris							525	EFO_0004611	96169351	4e-78	0.00590476	0.110475	[0.099-0.122]	rs34060476	low density lipoprotein cholesterol measurement
531	EFO_0003918	106069767	5e-11	0.005962	NA	[0.95-0.97]	rs429358	obstructive sleep apnea							526	EFO_0004611	96186734	3e-50	0.00604433	0.0900457	[0.078-0.102]	rs34060476	low density lipoprotein cholesterol measurement
532	EFO_0003964	101103154	4e-11	NA	NA	[1.1-1.19]	rs429358	hip fracture							527	EFO_0004611	96187111	3e-93	0.00586642	0.120213	[0.11-0.13]	rs34060476	low density lipoprotein cholesterol measurement
533	EFO_0004214	75068721	1e-15	NA	NA	1.12-1.21	rs429358	abdominal aortic aneurysm							528	EFO_0004611	96169034	2e-27	0.00601763	0.0654365	[0.054-0.077]	rs34060476	low density lipoprotein cholesterol measurement
534	EFO_0004277	63812035	3e-33	NA	NA	NA	rs429358	brain infarction							529	EFO_0004611	96160815	2e-62	0.00591996	0.0986846	[0.087-0.11]	rs34060476	low density lipoprotein cholesterol measurement
535	EFO_0004300	47713467	1e-56	NA	NA	[1.56-1.79]	rs429358	longevity							530	EFO_0004611	96167142	2e-43	0.00601879	0.0831293	[0.071-0.095]	rs34060476	low density lipoprotein cholesterol measurement
536	EFO_0004300	62271343	1e-126	NA	NA	NA	rs429358	longevity							531	EFO_0004612	96206230	3e-106	0.00568212	0.124417	[0.11-0.14]	rs34060476	high density lipoprotein cholesterol measurement
537	EFO_0004300	80754828	3e-28	NA	11.0254	NA	rs429358	longevity							532	EFO_0004612	96146761	5e-30	0.00530554	0.060429	[0.05-0.071]	rs34060476	high density lipoprotein cholesterol measurement
538	EFO_0004300	47713501	1e-61	NA	NA	[1.52-1.82]	rs429358	longevity							533	EFO_0004612	96180054	4e-15	0.00606601	0.0476499	[0.036-0.06]	rs34060476	high density lipoprotein cholesterol measurement
539	EFO_0004300	47713565	1e-36	NA	NA	[1.64-2]	rs429358	longevity							534	EFO_0004612	96146309	3e-55	0.00562652	0.0881121	[0.077-0.099]	rs34060476	high density lipoprotein cholesterol measurement
540	EFO_0004300	47713478	4e-34	NA	NA	[1.72-2.13]	rs429358	longevity							535	EFO_0004612	96149286	1e-72	0.0056918	0.102569	[0.091-0.114]	rs34060476	high density lipoprotein cholesterol measurement
541	EFO_0004309	64342523	4e-21	0.00312701	0.029496	[0.023-0.036]	rs429358	platelet count							536	EFO_0004612	106412140	5e-18	0.00691727	0.0598864	[0.046-0.073]	rs34060476	high density lipoprotein cholesterol measurement
542	EFO_0004309	21889705	3e-09	0.00510257	0.0301972	[0.02-0.04]	rs429358	platelet count							537	EFO_0004612	96145727	2e-37	0.00530173	0.0677603	[0.057-0.078]	rs34060476	high density lipoprotein cholesterol measurement
543	EFO_0004337	104373232	4e-18	NA	NA	NA	rs429358	intelligence							538	EFO_0004612	96181729	3e-27	0.00605592	0.0655032	[0.054-0.077]	rs34060476	high density lipoprotein cholesterol measurement
544	EFO_0004339	63785952	3e-17	0.00190178	0.0160691	[0.012-0.02]	rs429358	body height							539	EFO_0004612	96205411	2e-35	0.00555465	0.0689962	[0.058-0.08]	rs34060476	high density lipoprotein cholesterol measurement
545	EFO_0004340	101972033	3e-36	0.002859	0.035985	[0.03-0.042]	rs429358	body mass index							540	EFO_0004612	96181442	2e-41	0.00602756	0.0813952	[0.07-0.093]	rs34060476	high density lipoprotein cholesterol measurement
546	EFO_0004340	102682715	2e-14	NA	0.2246	NA	rs429358	body mass index							541	EFO_0004612	96179380	2e-19	0.00604596	0.0544154	[0.043-0.066]	rs34060476	high density lipoprotein cholesterol measurement
547	EFO_0004342	102682758	1e-16	NA	0.635	NA	rs429358	waist circumference							542	EFO_0004639	96157173	3e-84	0.00583	0.113386	[0.1-0.12]	rs34060476	phospholipid measurement
548	EFO_0004343	102682746	4e-15	0.0004	0.0035	[0.0027-0.0043]	rs429358	waist-hip ratio							543	EFO_0004908	100875342	5e-09	0.005	0.03	[0.02-0.04]	rs34060476	testosterone measurement
549	EFO_0004343	36487029	4e-18	NA	NA	NA	rs429358	waist-hip ratio							544	EFO_0004908	63822337	5e-26	0.0018896	0.0197945	[0.016-0.023]	rs34060476	testosterone measurement
550	EFO_0004343	47382016	4e-37	0.0027	0.0346	[0.029-0.04]	rs429358	waist-hip ratio							545	EFO_0006781	47433303	2e-18	0.0022	0.019	[0.015-0.023]	rs34060476	coffee consumption measurement
551	EFO_0004343	47384878	4e-37	0.0027	0.0346	[0.029-0.04]	rs429358	waist-hip ratio							546	EFO_0006781	100083832	2e-23	0.00308455	0.0309338	[0.025-0.037]	rs34060476	coffee consumption measurement
553	EFO_0004346	101689533	1e-09	NA	NA	NA	rs429358	neuroimaging measurement							547	EFO_0006781	64639036	7e-14	0.003365	0.02519	[0.019-0.032]	rs34060476	coffee consumption measurement
554	EFO_0004346	17463923	1e-09	NA	NA	NA	rs429358	neuroimaging measurement							548	EFO_0007878	47717484	5e-13	0.002	0.011	[0.0071-0.0149]	rs34060476	alcohol consumption measurement
555	EFO_0004352	35045970	1e-20	NA	NA	NA	rs429358	mortality							549	EFO_0008317	96156721	2e-85	0.0058315	0.114224	[0.1-0.13]	rs34060476	very low density lipoprotein cholesterol measurement
556	EFO_0004363	63099726	2e-18	NA	NA	NA	rs429358	information processing speed							550	EFO_0008317	96156259	5e-83	0.00583873	0.112694	[0.1-0.12]	rs34060476	very low density lipoprotein cholesterol measurement
557	EFO_0004458	64698682	2e-140	0.0066	0.1672	[0.15-0.18]	rs429358	c-reactive protein measurement							551	EFO_0008317	96157173	3e-84	0.00583	0.113386	[0.1-0.12]	rs34060476	very low density lipoprotein cholesterol measurement
558	EFO_0004458	31588553	7e-36	0.008686	0.1086	[0.092-0.126]	rs429358	c-reactive protein measurement							552	EFO_0008317	106395781	9e-66	0.00670657	0.114979	[0.1-0.13]	rs34060476	very low density lipoprotein cholesterol measurement
559	EFO_0004458	63769748	8e-10	NA	NA	NA	rs429358	c-reactive protein measurement							553	EFO_0008317	96217004	7e-76	0.00583942	0.107664	[0.096-0.119]	rs34060476	very low density lipoprotein cholesterol measurement
560	EFO_0004458	61999972	0	0.00278494	0.26396	[0.26-0.27]	rs429358	c-reactive protein measurement							554	EFO_0008317	106398784	1e-52	0.00683568	0.104538	[0.091-0.118]	rs34060476	very low density lipoprotein cholesterol measurement
561	EFO_0004458	41430763	0	0.006	0.247	[0.24-0.26]	rs429358	c-reactive protein measurement							555	EFO_0008317	96216400	7e-80	0.00582564	0.110258	[0.099-0.122]	rs34060476	very low density lipoprotein cholesterol measurement
562	EFO_0004458	93467682	2e-53	0.00785059	0.120771	[0.11-0.14]	rs429358	c-reactive protein measurement							556	EFO_0008317	96209626	9e-86	0.00580504	0.113945	[0.1-0.13]	rs34060476	very low density lipoprotein cholesterol measurement
563	EFO_0004458	106085597	4e-125	NA	0.321	NA	rs429358	c-reactive protein measurement							557	EFO_0008317	106394132	1e-65	0.00668018	0.114478	[0.1-0.13]	rs34060476	very low density lipoprotein cholesterol measurement
564	EFO_0004458	104522959	4e-32	0.019	0.225	[0.19-0.26]	rs429358	c-reactive protein measurement							558	EFO_0008317	96174085	1e-96	0.00586602	0.122366	[0.11-0.13]	rs34060476	very low density lipoprotein cholesterol measurement
565	EFO_0004458	41430615	0	0.006	0.24	[0.23-0.25]	rs429358	c-reactive protein measurement							559	EFO_0008591	96145727	2e-37	0.00530173	0.0677603	[0.057-0.078]	rs34060476	free cholesterol measurement
566	EFO_0004458	93501991	0	0.003	0.2447	[0.24-0.25]	rs429358	c-reactive protein measurement							560	EFO_0008592	96137901	3e-35	0.0053573	0.0663993	[0.056-0.077]	rs34060476	high density lipoprotein particle size measurement
567	EFO_0004458	129422257	3e-22	0.03	0.25	[0.19-0.31]	rs429358	c-reactive protein measurement							561	EFO_0008596	96217004	7e-76	0.00583942	0.107664	[0.096-0.119]	rs34060476	chylomicron measurement
568	EFO_0004458	63939419	2e-22	0.0288	0.282	[0.23-0.34]	rs429358	c-reactive protein measurement							562	EFO_0008596	96216400	7e-80	0.00582564	0.110258	[0.099-0.122]	rs34060476	chylomicron measurement
569	EFO_0004464	98446776	4e-15	NA	NA	NA	rs429358	brain measurement							564	EFO_0010351	96217004	7e-76	0.00583942	0.107664	[0.096-0.119]	rs34060476	cholesteryl ester measurement
570	EFO_0004464	98448174	9e-13	NA	NA	NA	rs429358	brain measurement							565	EFO_0010351	96180054	4e-15	0.00606601	0.0476499	[0.036-0.06]	rs34060476	cholesteryl ester measurement
571	EFO_0004464	98449222	8e-15	NA	NA	NA	rs429358	brain measurement							566	EFO_0010351	106393485	2e-58	0.00671712	0.108253	[0.095-0.121]	rs34060476	cholesteryl ester measurement
572	EFO_0004518	93548611	5e-28	0.0023	0.0256	[0.021-0.03]	rs429358	creatinine measurement							567	EFO_0010700	63944729	2e-46	0.00329102	0.0470661	[0.041-0.054]	rs34060476	reticulocyte measurement
573	EFO_0004526	64410612	2e-46	0.00310056	0.0443402	[0.038-0.05]	rs429358	mean corpuscular volume							568	EFO_0020944	96184617	1e-42	0.00604394	0.0827921	[0.071-0.095]	rs34060476	Cholesteryl esters:total lipids ratio
574	EFO_0004529	95229870	3e-24	0.0285989	0.292	[0.24-0.35]	rs429358	lipid measurement							569	EFO_0020944	96167142	2e-43	0.00601879	0.0831293	[0.071-0.095]	rs34060476	Cholesteryl esters:total lipids ratio
575	EFO_0004529	95231086	2e-21	0.0286416	0.273218	[0.22-0.33]	rs429358	lipid measurement							570	EFO_0020945	96146309	3e-55	0.00562652	0.0881121	[0.077-0.099]	rs34060476	Free cholesterol:total lipids ratio
576	EFO_0004529	95230146	1e-10	0.0288018	0.185288	[0.13-0.24]	rs429358	lipid measurement							571	EFO_0020946	96186734	3e-50	0.00604433	0.0900457	[0.078-0.102]	rs34060476	Phospholipids:total lipids ratio
577	EFO_0004529	95223755	9e-25	0.0274282	0.283473	[0.23-0.34]	rs429358	lipid measurement							572	EFO_0020946	106444961	2e-37	0.00692374	0.0886084	[0.075-0.102]	rs34060476	Phospholipids:total lipids ratio
578	EFO_0004529	95228703	1e-09	0.0288164	0.176055	[0.12-0.23]	rs429358	lipid measurement							573	EFO_0020946	106444166	4e-24	0.00689006	0.0698669	[0.056-0.083]	rs34060476	Phospholipids:total lipids ratio
579	EFO_0004529	95222953	6e-23	0.0274523	0.272217	[0.22-0.33]	rs429358	lipid measurement							574	EFO_0020946	96169034	2e-27	0.00601763	0.0654365	[0.054-0.077]	rs34060476	Phospholipids:total lipids ratio
580	EFO_0004529	95227610	6e-23	0.0286169	0.283672	[0.23-0.34]	rs429358	lipid measurement							575	EFO_0020946	106417377	3e-31	0.00674748	0.0785853	[0.065-0.092]	rs34060476	Phospholipids:total lipids ratio
581	EFO_0004529	95228275	2e-23	0.028608	0.287575	[0.23-0.34]	rs429358	lipid measurement							576	EFO_0020946	96205411	2e-35	0.00555465	0.0689962	[0.058-0.08]	rs34060476	Phospholipids:total lipids ratio
582	EFO_0004529	95225320	7e-27	0.0274166	0.296182	[0.24-0.35]	rs429358	lipid measurement							577	EFO_0020947	96206230	3e-106	0.00568212	0.124417	[0.11-0.14]	rs34060476	Triglycerides:total lipids ratio
583	EFO_0004529	95226651	2e-19	0.0275014	0.248816	[0.19-0.3]	rs429358	lipid measurement							578	EFO_0020947	96149286	1e-72	0.0056918	0.102569	[0.091-0.114]	rs34060476	Triglycerides:total lipids ratio
584	EFO_0004529	95225621	3e-13	0.0276234	0.202751	[0.15-0.26]	rs429358	lipid measurement							579	EFO_0021898	106393278	2e-61	0.0067043	0.111025	[0.098-0.124]	rs34060476	cholesterol in chylomicrons and extremely large VLDL measurement
585	EFO_0004529	95224402	9e-27	0.0274124	0.295396	[0.24-0.35]	rs429358	lipid measurement							580	EFO_0021902	106396532	1e-49	0.00678991	0.100745	[0.087-0.114]	rs34060476	cholesterol in large VLDL measurement
586	EFO_0004529	95228952	1e-24	0.0285915	0.295134	[0.24-0.35]	rs429358	lipid measurement							581	EFO_0022144	106401505	1e-66	0.00677984	0.117061	[0.1-0.13]	rs34060476	triglycerides in very small VLDL measurement
587	EFO_0004529	95224693	5e-10	0.027635	0.172049	[0.12-0.23]	rs429358	lipid measurement							582	EFO_0022145	106400101	2e-99	0.00671667	0.142423	[0.13-0.16]	rs34060476	triglycerides in small VLDL measurement
588	EFO_0004530	35848213	9e-34	NA	0.078	NA	rs429358	triglyceride measurement							583	EFO_0022155	106398577	2e-74	0.00673855	0.123152	[0.11-0.14]	rs34060476	triglycerides in medium VLDL measurement
590	EFO_0004530	95226299	9e-13	0.0281506	0.201575	[0.15-0.26]	rs429358	triglyceride measurement							584	EFO_0022158	106412982	6e-79	0.00673097	0.126739	[0.11-0.14]	rs34060476	triglycerides in small HDL measurement
591	EFO_0004530	95223089	1e-12	0.0276307	0.196548	[0.14-0.25]	rs429358	triglyceride measurement							585	EFO_0022169	106396280	1e-64	0.00670596	0.114	[0.1-0.13]	rs34060476	phospholipids in large VLDL measurement
592	EFO_0004530	96153388	3e-58	0.00559806	0.09009	[0.079-0.101]	rs429358	triglyceride measurement							586	EFO_0022175	106396023	7e-64	0.00671196	0.113323	[0.1-0.13]	rs34060476	total lipids in large VLDL
593	EFO_0004530	96161095	1e-57	0.00559338	0.0894871	[0.079-0.1]	rs429358	triglyceride measurement							587	EFO_0022178	106397218	6e-68	0.00667996	0.116456	[0.1-0.13]	rs34060476	triglycerides in large VLDL measurement
594	EFO_0004530	95230744	6e-12	0.0294354	0.203111	[0.15-0.26]	rs429358	triglyceride measurement							588	EFO_0022187	106389074	5e-60	0.006842	0.111919	[0.099-0.125]	rs34060476	monounsaturated fatty acids; 16:1, 18:1 measurement
595	EFO_0004530	96169616	1e-64	0.00557916	0.0946684	[0.084-0.106]	rs429358	triglyceride measurement							589	EFO_0022230	106394873	9e-47	0.00678348	0.0974591	[0.084-0.111]	rs34060476	cholesterol in very large VLDL measurement
596	EFO_0004530	35848223	1e-39	NA	0.077	NA	rs429358	triglyceride measurement							590	EFO_0022252	106444400	1e-35	0.0068963	0.0859834	[0.072-0.1]	rs34060476	cholesteryl esters to total lipids in medium LDL percentage
597	EFO_0004530	130737209	2e-123	0.0055	0.13	[0.12-0.14]	rs429358	triglyceride measurement							591	EFO_0022255	106445205	2e-32	0.00692701	0.0822239	[0.069-0.096]	rs34060476	cholesteryl esters to total lipids in small LDL percentage
598	EFO_0004530	95227751	2e-12	0.0287763	0.203331	[0.15-0.26]	rs429358	triglyceride measurement							592	EFO_0022260	106392617	1e-57	0.00668015	0.107083	[0.094-0.12]	rs34060476	concentration of chylomicrons and extremely large VLDL particles measurement
599	EFO_0004533	80733376	8e-40	0.000319221	0.00415406	[0.0035-0.0048]	rs429358	alkaline phosphatase measurement							593	EFO_0022263	106393713	7e-63	0.00669344	0.112137	[0.099-0.125]	rs34060476	free cholesterol in chylomicrons and extremely large VLDL measurement
600	EFO_0004574	130764772	7e-138	0.0055	0.1367	[0.13-0.15]	rs429358	total cholesterol measurement							594	EFO_0022265	106396991	6e-60	0.00672074	0.109861	[0.097-0.123]	rs34060476	free cholesterol in large VLDL measurement
601	EFO_0004574	35853199	1e-145	NA	0.167	NA	rs429358	total cholesterol measurement							595	EFO_0022274	106395312	1e-54	0.00672594	0.104727	[0.092-0.118]	rs34060476	free cholesterol in very large VLDL measurement
602	EFO_0004574	96225273	2e-45	0.00525994	0.0744857	[0.064-0.085]	rs429358	total cholesterol measurement							596	EFO_0022283	106444607	1e-79	0.00665307	0.125781	[0.11-0.14]	rs34060476	free cholesterol to total lipids in medium LDL percentage
603	EFO_0004574	95224949	4e-21	0.0274758	0.260759	[0.21-0.31]	rs429358	total cholesterol measurement							597	EFO_0022286	106445392	9e-65	0.00671492	0.114211	[0.1-0.13]	rs34060476	free cholesterol to total lipids in small LDL percentage
604	EFO_0004574	95225921	7e-17	0.0275324	0.230802	[0.18-0.28]	rs429358	total cholesterol measurement							598	EFO_0022292	106393061	2e-62	0.0066667	0.111282	[0.098-0.124]	rs34060476	phospholipids in chylomicrons and extremely large VLDL measurement
605	EFO_0004574	31578845	2e-57	0.00659	0.1052	[0.092-0.118]	rs429358	total cholesterol measurement							599	EFO_0022296	106412394	5e-27	0.00684873	0.073807	[0.06-0.087]	rs34060476	phospholipids in small HDL measurement
606	EFO_0004574	95229474	5e-19	0.0286752	0.256825	[0.2-0.31]	rs429358	total cholesterol measurement							600	EFO_0022299	106394621	8e-57	0.00670218	0.106569	[0.093-0.12]	rs34060476	phospholipids in very large VLDL measurement
607	EFO_0004574	130745297	4e-82	0.0057	0.1085	[0.097-0.12]	rs429358	total cholesterol measurement							601	EFO_0022306	106392839	1e-52	0.0066945	0.102372	[0.089-0.115]	rs34060476	total lipids in chylomicrons and extremely large VLDL measurement
608	EFO_0004574	35853184	1e-123	NA	0.168	NA	rs429358	total cholesterol measurement							602	EFO_0022311	106412272	1e-28	0.00688478	0.0764859	[0.063-0.09]	rs34060476	total lipids in small HDL measurement
609	EFO_0004574	130732481	2e-28	0.0056	0.0617	[0.051-0.073]	rs429358	total cholesterol measurement							603	EFO_0022313	106394374	1e-63	0.00668731	0.112745	[0.1-0.126]	rs34060476	total lipids in very large VLDL measurement
610	EFO_0004574	35853194	3e-08	NA	0.162	NA	rs429358	total cholesterol measurement							604	EFO_0022314	106384423	4e-51	0.00679729	0.10229	[0.089-0.116]	rs34060476	total lipids in VLDL measurement
611	EFO_0004574	130732014	1e-40	0.0056	0.0744	[0.063-0.085]	rs429358	total cholesterol measurement							605	EFO_0022317	106381470	2e-57	0.00680345	0.108833	[0.095-0.122]	rs34060476	triglycerides in HDL measurement
612	EFO_0004574	35853189	3e-14	NA	0.18	NA	rs429358	total cholesterol measurement							606	EFO_0022320	106381268	1e-48	0.00680144	0.0997217	[0.086-0.113]	rs34060476	triglycerides in LDL measurement
613	EFO_0004574	95230406	4e-15	0.0287332	0.226902	[0.17-0.28]	rs429358	total cholesterol measurement							607	EFO_0022321	106411978	4e-53	0.00682338	0.104762	[0.091-0.118]	rs34060476	triglycerides in medium HDL measurement
614	EFO_0004574	95227842	3e-24	0.0285979	0.291885	[0.24-0.35]	rs429358	total cholesterol measurement							608	EFO_0022322	106405557	1e-60	0.00678288	0.111597	[0.098-0.125]	rs34060476	triglycerides in medium LDL measurement
615	EFO_0004574	95223207	1e-25	0.0274178	0.288192	[0.23-0.34]	rs429358	total cholesterol measurement							609	EFO_0022323	106406916	3e-73	0.006741	0.122215	[0.11-0.14]	rs34060476	triglycerides in small LDL measurement
616	EFO_0004611	95228910	7e-25	0.0285891	0.296131	[0.24-0.35]	rs429358	low density lipoprotein cholesterol measurement							610	EFO_0022324	106408490	6e-32	0.00677518	0.0797385	[0.066-0.093]	rs34060476	triglycerides in very large HDL measurement
617	EFO_0004611	95228233	2e-19	0.0286688	0.259943	[0.2-0.32]	rs429358	low density lipoprotein cholesterol measurement							611	EFO_0022325	106395539	7e-71	0.00664802	0.118449	[0.11-0.13]	rs34060476	triglycerides in very large VLDL measurement
618	EFO_0004611	96169616	1e-64	0.00557916	0.0946684	[0.084-0.106]	rs429358	low density lipoprotein cholesterol measurement							612	EFO_0022326	106381046	4e-75	0.00668164	0.122686	[0.11-0.14]	rs34060476	triglycerides in VLDL measurement
620	EFO_0004611	95229786	3e-23	0.0286128	0.285996	[0.23-0.34]	rs429358	low density lipoprotein cholesterol measurement							613	EFO_0022330	106447574	3e-56	0.00657216	0.103888	[0.091-0.117]	rs34060476	triglycerides to total lipids in large HDL percentage
621	EFO_0004611	95223207	1e-25	0.0274178	0.288192	[0.23-0.34]	rs429358	low density lipoprotein cholesterol measurement							614	EFO_0022339	106446484	1e-81	0.00654524	0.125396	[0.11-0.14]	rs34060476	triglycerides to total lipids in very large HDL percentage
622	EFO_0004611	95228359	8e-23	0.0286185	0.282984	[0.23-0.34]	rs429358	low density lipoprotein cholesterol measurement							615	EFO_0003761	34968532	7e-13	0.002391	0.01715	[0.012-0.022]	rs34186148	unipolar depression
623	EFO_0004611	95224444	9e-27	0.027412	0.295573	[0.24-0.35]	rs429358	low density lipoprotein cholesterol measurement							616	EFO_0004247	34968532	7e-13	0.002391	0.01715	[0.012-0.022]	rs34186148	mood disorder
624	EFO_0004611	95227842	3e-24	0.0285979	0.291885	[0.24-0.35]	rs429358	low density lipoprotein cholesterol measurement							617	EFO_0005674	55535032	7e-10	NA	NA	NA	rs34186148	white matter microstructure measurement
625	EFO_0004611	95224491	2e-28	0.0273896	0.305241	[0.25-0.36]	rs429358	low density lipoprotein cholesterol measurement							618	EFO_0005674	55538994	2e-08	NA	NA	NA	rs34186148	white matter microstructure measurement
626	EFO_0004611	95225362	5e-27	0.0274149	0.296908	[0.24-0.35]	rs429358	low density lipoprotein cholesterol measurement							619	EFO_0007660	34970852	4e-15	NA	7.869	NA	rs34186148	neuroticism measurement
627	EFO_0004611	100875955	5e-33	0.02	0.27	[0.23-0.31]	rs429358	low density lipoprotein cholesterol measurement							620	EFO_0004346	63050876	3e-22	NA	NA	NA	rs34619	neuroimaging measurement
628	EFO_0004611	31579897	4e-71	0.008736	0.1558	[0.14-0.17]	rs429358	low density lipoprotein cholesterol measurement							621	EFO_0004346	63051642	5e-23	NA	NA	NA	rs34619	neuroimaging measurement
629	EFO_0004611	95223755	9e-25	0.0274282	0.283473	[0.23-0.34]	rs429358	low density lipoprotein cholesterol measurement							622	EFO_0004464	63050876	3e-22	NA	NA	NA	rs34619	brain measurement
631	EFO_0004611	96161095	1e-57	0.00559338	0.0894871	[0.079-0.1]	rs429358	low density lipoprotein cholesterol measurement							623	EFO_0010736	63051642	5e-23	NA	NA	NA	rs34619	cortical surface area measurement
632	EFO_0004611	95229870	3e-24	0.0285989	0.292	[0.24-0.35]	rs429358	low density lipoprotein cholesterol measurement							624	EFO_0004285	35113312	3e-25	0.00173	0.01798	[0.015-0.021]	rs4410790	albuminuria
633	EFO_0004611	95228868	3e-24	0.028598	0.292372	[0.24-0.35]	rs429358	low density lipoprotein cholesterol measurement							625	EFO_0004285	35113503	1e-18	0.00181	0.01595	[0.012-0.019]	rs4410790	albuminuria
634	EFO_0004611	95228826	2e-24	0.0285954	0.293495	[0.24-0.35]	rs429358	low density lipoprotein cholesterol measurement							626	EFO_0004330	10067955	3e-17	0.01	0.1	[0.08-0.12]	rs4410790	coffee consumption
635	EFO_0004611	95224402	9e-27	0.0274124	0.295396	[0.24-0.35]	rs429358	low density lipoprotein cholesterol measurement							627	EFO_0004330	17867	2e-19	NA	0.15	[0.11-0.19]	rs4410790	coffee consumption
636	EFO_0004611	95228149	6e-24	0.028601	0.290593	[0.23-0.35]	rs429358	low density lipoprotein cholesterol measurement							628	EFO_0004340	104112358	1e-12	0.0014	0.0097	[0.007-0.0124]	rs4410790	body mass index
637	EFO_0004611	95229912	3e-24	0.0285988	0.29204	[0.24-0.35]	rs429358	low density lipoprotein cholesterol measurement							629	EFO_0004530	101335100	8e-14	0.0014169	0.0131573	[0.01-0.016]	rs4410790	triglyceride measurement
638	EFO_0004611	95223713	1e-21	0.0274691	0.264058	[0.21-0.32]	rs429358	low density lipoprotein cholesterol measurement							630	EFO_0004570	119210376	6e-20	NA	NA	NA	rs4410790	bilirubin measurement
639	EFO_0004611	95229744	1e-23	0.0286079	0.288119	[0.23-0.34]	rs429358	low density lipoprotein cholesterol measurement							631	EFO_0004612	56280833	2e-08	0.00197632	0.0110975	[0.0072-0.015]	rs4410790	high density lipoprotein cholesterol measurement
640	EFO_0004611	35814803	5e-15	NA	0.186	NA	rs429358	low density lipoprotein cholesterol measurement							632	EFO_0004741	93497338	7e-13	0.002	0.0141	[0.01-0.018]	rs4410790	blood urea nitrogen measurement
641	EFO_0004611	95229828	4e-24	0.0286006	0.291267	[0.24-0.35]	rs429358	low density lipoprotein cholesterol measurement							633	EFO_0005208	47234523	1e-13	0.0004	0.0023	[0.0015-0.0031]	rs4410790	glomerular filtration rate
642	EFO_0004611	95223844	4e-24	0.0274362	0.279787	[0.23-0.33]	rs429358	low density lipoprotein cholesterol measurement							634	EFO_0005689	101339947	5e-10	0.00169088	0.0123447	[0.009-0.0157]	rs4410790	non-high density lipoprotein cholesterol measurement
643	EFO_0004611	95225409	4e-26	0.0274263	0.291909	[0.24-0.35]	rs429358	low density lipoprotein cholesterol measurement							635	EFO_0005689	101337506	6e-11	NA	NA	NA	rs4410790	non-high density lipoprotein cholesterol measurement
644	EFO_0004611	96153001	5e-54	0.00570684	0.0883229	[0.077-0.1]	rs429358	low density lipoprotein cholesterol measurement							636	EFO_0006781	55882028	8e-68	0.0119	0.213	[0.19-0.24]	rs4410790	coffee consumption measurement
645	EFO_0004611	95228317	1e-23	0.0286053	0.288742	[0.23-0.34]	rs429358	low density lipoprotein cholesterol measurement							637	EFO_0006781	47433275	4e-142	0.0015	0.0387	[0.036-0.042]	rs4410790	coffee consumption measurement
646	EFO_0004611	95224318	4e-26	0.0274213	0.291486	[0.24-0.35]	rs429358	low density lipoprotein cholesterol measurement							638	EFO_0006781	64638872	2e-249	0.002412	0.08137	[0.077-0.086]	rs4410790	coffee consumption measurement
647	EFO_0004611	95224360	4e-27	0.0274076	0.297518	[0.24-0.35]	rs429358	low density lipoprotein cholesterol measurement							639	EFO_0006781	100083817	1e-150	0.00217711	0.0568791	[0.053-0.061]	rs4410790	coffee consumption measurement
648	EFO_0004611	130741583	5e-92	0.0056	0.1139	[0.1-0.12]	rs429358	low density lipoprotein cholesterol measurement							640	EFO_0006781	64639032	3e-104	0.002384	0.05171	[0.047-0.056]	rs4410790	coffee consumption measurement
649	EFO_0004611	95228191	3e-25	0.0285811	0.298956	[0.24-0.35]	rs429358	low density lipoprotein cholesterol measurement							642	EFO_0006782	56259441	6e-70	NA	0.108	NA	rs4410790	cups of coffee per day measurement
650	EFO_0004611	95229954	1e-22	0.0286227	0.281664	[0.23-0.34]	rs429358	low density lipoprotein cholesterol measurement							643	EFO_0006782	10067955	3e-17	0.01	0.1	[0.08-0.12]	rs4410790	cups of coffee per day measurement
651	EFO_0004611	95229036	1e-25	0.028576	0.301564	[0.25-0.36]	rs429358	low density lipoprotein cholesterol measurement							644	EFO_0006782	47263133	6e-16	0.00379259	0.0307132	[0.023-0.038]	rs4410790	cups of coffee per day measurement
652	EFO_0004611	35814798	2e-164	NA	0.199	NA	rs429358	low density lipoprotein cholesterol measurement							645	EFO_0007778	47785606	2e-26	0.0020613	0.0219239	[0.018-0.026]	rs4410790	urinary albumin to creatinine ratio
653	EFO_0004611	95225320	7e-27	0.0274166	0.296182	[0.24-0.35]	rs429358	low density lipoprotein cholesterol measurement							646	EFO_0007778	41474736	2e-14	0.003	0.023	[0.017-0.029]	rs4410790	urinary albumin to creatinine ratio
654	EFO_0004611	35814818	3e-187	NA	0.193	NA	rs429358	low density lipoprotein cholesterol measurement							647	EFO_0007778	55635157	2e-30	0.002	0.024	[0.02-0.028]	rs4410790	urinary albumin to creatinine ratio
655	EFO_0004611	95228275	2e-23	0.028608	0.287575	[0.23-0.34]	rs429358	low density lipoprotein cholesterol measurement							648	EFO_0007778	47785327	7e-25	0.002	0.0209	[0.017-0.025]	rs4410790	urinary albumin to creatinine ratio
656	EFO_0004611	95223634	5e-25	0.0274244	0.285202	[0.23-0.34]	rs429358	low density lipoprotein cholesterol measurement							649	EFO_0007872	17662326	7e-16	NA	8.07	NA	rs4410790	caffeine metabolite measurement
657	EFO_0004611	95225231	1e-25	0.027432	0.289353	[0.24-0.34]	rs429358	low density lipoprotein cholesterol measurement							650	EFO_0007872	101174982	2e-17	NA	0.17	NA	rs4410790	caffeine metabolite measurement
658	EFO_0004611	95225278	9e-27	0.0274179	0.295596	[0.24-0.35]	rs429358	low density lipoprotein cholesterol measurement							651	EFO_0007872	17661896	2e-13	NA	7.36	NA	rs4410790	caffeine metabolite measurement
659	EFO_0004611	130737209	2e-123	0.0055	0.13	[0.12-0.14]	rs429358	low density lipoprotein cholesterol measurement							652	EFO_0007929	119392926	2e-11	0.0033	0.0252	[0.019-0.032]	rs4410790	triglyceride:HDL cholesterol ratio
660	EFO_0004611	95225189	5e-26	0.0274276	0.291323	[0.24-0.35]	rs429358	low density lipoprotein cholesterol measurement							654	EFO_0007929	119389866	6e-14	0.0026	0.0245	[0.019-0.03]	rs4410790	triglyceride:HDL cholesterol ratio
661	EFO_0004611	95223802	6e-25	0.0274259	0.284538	[0.23-0.34]	rs429358	low density lipoprotein cholesterol measurement							655	EFO_0009282	47712775	2e-17	0.00128176	0.0108651	[0.0084-0.0134]	rs4410790	sodium measurement
662	EFO_0004611	95224276	2e-26	0.0274174	0.29323	[0.24-0.35]	rs429358	low density lipoprotein cholesterol measurement							656	EFO_0009283	47713034	2e-12	0.00124235	0.00874545	[0.0063-0.0112]	rs4410790	potassium measurement
663	EFO_0004611	95223676	3e-26	0.0274093	0.29202	[0.24-0.35]	rs429358	low density lipoprotein cholesterol measurement							657	EFO_0010089	47432130	5e-58	0.0017	0.0267	[0.023-0.03]	rs4410790	bitter beverage consumption measurement
664	EFO_0004611	96153388	3e-58	0.00559806	0.09009	[0.079-0.101]	rs429358	low density lipoprotein cholesterol measurement							659	EFO_0010091	64639151	1e-67	0.00232	0.04033	[0.036-0.045]	rs4410790	tea consumption measurement
665	EFO_0004611	95228994	2e-24	0.0285939	0.294126	[0.24-0.35]	rs429358	low density lipoprotein cholesterol measurement							660	EFO_0010091	97364890	6e-20	0.00125129	0.0114382	[0.009-0.0139]	rs4410790	tea consumption measurement
666	EFO_0004611	95228952	1e-24	0.0285915	0.295134	[0.24-0.35]	rs429358	low density lipoprotein cholesterol measurement							661	EFO_0010091	47433816	3e-30	0.0016	0.018	[0.015-0.021]	rs4410790	tea consumption measurement
667	EFO_0004612	56278690	7e-180	0.00263899	0.0754686	[0.07-0.081]	rs429358	high density lipoprotein cholesterol measurement							662	EFO_0010091	64638872	2e-249	0.002412	0.08137	[0.077-0.086]	rs4410790	tea consumption measurement
668	EFO_0004612	95230744	6e-12	0.0294354	0.203111	[0.15-0.26]	rs429358	high density lipoprotein cholesterol measurement							663	EFO_0010093	47433023	3e-75	0.0017	0.0305	[0.027-0.034]	rs4410790	bitter non-alcoholic beverage consumption measurement
669	EFO_0004612	102361567	1e-46	0.124	1.78	[1.54-2.02]	rs429358	high density lipoprotein cholesterol measurement							664	EFO_0800804	119776074	2e-21	0.0104206	0.099033	[0.079-0.119]	rs4410790	X-21286 measurement
670	EFO_0004612	95228703	1e-09	0.0288164	0.176055	[0.12-0.23]	rs429358	high density lipoprotein cholesterol measurement							665	HP_0012594	47785860	1e-09	0.0069	NA	[1.03-1.06]	rs4410790	Moderate albuminuria
671	EFO_0004612	130746514	2e-69	0.0056	0.0993	[0.088-0.11]	rs429358	high density lipoprotein cholesterol measurement							666	EFO_0006781	64638993	9e-11	0.002627	0.01705	[0.012-0.022]	rs4615895	coffee consumption measurement
672	EFO_0004612	130745498	5e-52	0.0055	0.0841	[0.073-0.095]	rs429358	high density lipoprotein cholesterol measurement							667	EFO_0001073	30519	9e-14	NA	NA	[1.23-1.43]	rs476828	obesity
673	EFO_0004612	130767760	2e-97	0.0056	0.1168	[0.11-0.13]	rs429358	high density lipoprotein cholesterol measurement							668	EFO_0001645	101978205	1e-08	NA	NA	[0.957-0.979]	rs476828	coronary artery disease
674	EFO_0004612	96162056	2e-50	0.00527987	0.0789013	[0.069-0.089]	rs429358	high density lipoprotein cholesterol measurement							669	EFO_0006782	56259526	2e-10	NA	0.043	NA	rs476828	cups of coffee per day measurement
675	EFO_0004612	101323144	0	NA	NA	NA	rs429358	high density lipoprotein cholesterol measurement							670	EFO_0007777	52140324	1e-148	NA	NA	NA	rs476828	base metabolic rate measurement
676	EFO_0004612	101325790	6e-256	0.00192642	0.0861765	[0.082-0.09]	rs429358	high density lipoprotein cholesterol measurement							671	EFO_0007777	52115946	2e-20	NA	NA	NA	rs476828	base metabolic rate measurement
677	EFO_0004612	95228681	1e-08	0.0288314	0.165019	[0.11-0.22]	rs429358	high density lipoprotein cholesterol measurement							672	MONDO_0005148	61968326	5e-27	NA	NA	[1.07-1.10]	rs476828	type 2 diabetes mellitus
678	EFO_0004612	101323916	1e-47	0.00745404	0.114308	[0.1-0.129]	rs429358	high density lipoprotein cholesterol measurement							673	MONDO_0005148	64719145	2e-15	NA	NA	[1.058136616-1.098181715]	rs476828	type 2 diabetes mellitus
679	EFO_0004612	93468639	3e-30	0.00786993	0.0899756	[0.075-0.105]	rs429358	high density lipoprotein cholesterol measurement							675	EFO_0004339	103281496	1e-26	0.0007	0.0072	[0.0058-0.0086]	rs4817505	body height
680	EFO_0004612	55279164	4e-37	0.001723	0.0204	[0.017-0.024]	rs429358	high density lipoprotein cholesterol measurement							676	EFO_0004464	95293002	5e-39	NA	NA	NA	rs4817505	brain measurement
681	EFO_0004612	96225273	2e-45	0.00525994	0.0744857	[0.064-0.085]	rs429358	high density lipoprotein cholesterol measurement							677	EFO_0010091	100083700	2e-10	0.00215377	0.0138791	[0.0097-0.0181]	rs4817505	tea consumption measurement
682	EFO_0004612	130765681	1e-97	0.0056	0.1169	[0.11-0.13]	rs429358	high density lipoprotein cholesterol measurement							678	EFO_0010091	47433831	2e-12	0.0016	0.0109	[0.0078-0.014]	rs4817505	tea consumption measurement
683	EFO_0004612	64699398	2e-58	0.0064	0.1026	[0.09-0.115]	rs429358	high density lipoprotein cholesterol measurement							679	EFO_0010091	64639205	4e-11	0.002292	0.01512	[0.011-0.02]	rs4817505	tea consumption measurement
684	EFO_0004612	130746806	3e-52	0.0055	0.0832	[0.072-0.094]	rs429358	high density lipoprotein cholesterol measurement							680	EFO_0004340	101969301	2e-11	0.001809	0.012127	[0.0086-0.0157]	rs491711	body mass index
685	EFO_0004612	130766083	4e-82	0.0056	0.1068	[0.096-0.118]	rs429358	high density lipoprotein cholesterol measurement							681	EFO_0004340	104955826	4e-08	0.013662	0.074807	[0.048-0.102]	rs491711	body mass index
686	EFO_0004612	102682359	8e-40	0.124876	1.64915	[1.4-1.89]	rs429358	high density lipoprotein cholesterol measurement							682	EFO_0008111	100083573	8e-11	0.00227568	0.0147885	[0.01-0.019]	rs491711	diet measurement
687	EFO_0004612	130732014	1e-40	0.0056	0.0744	[0.063-0.085]	rs429358	high density lipoprotein cholesterol measurement							683	EFO_0004340	35038025	5e-09	NA	0.016	NA	rs4988235	body mass index
688	EFO_0004612	119207020	6e-56	NA	NA	NA	rs429358	high density lipoprotein cholesterol measurement							685	EFO_0004340	101965176	8e-13	0.001796	0.012867	[0.0093-0.0164]	rs4988235	body mass index
689	EFO_0004612	95228654	2e-10	0.0288057	0.183513	[0.13-0.24]	rs429358	high density lipoprotein cholesterol measurement							687	EFO_0004340	73197532	2e-12	NA	NA	NA	rs4988235	body mass index
690	EFO_0004612	130745865	1e-54	0.0056	0.0866	[0.076-0.098]	rs429358	high density lipoprotein cholesterol measurement							688	EFO_0004340	30524071	1e-09	NA	0.0183999	NA	rs4988235	body mass index
691	EFO_0004612	95228725	1e-09	0.0288168	0.1758	[0.12-0.23]	rs429358	high density lipoprotein cholesterol measurement							689	EFO_0004611	73197532	2e-12	NA	NA	NA	rs4988235	low density lipoprotein cholesterol measurement
692	EFO_0004612	95226299	9e-13	0.0281506	0.201575	[0.15-0.26]	rs429358	high density lipoprotein cholesterol measurement							690	EFO_0004611	75061866	2e-13	NA	NA	NA	rs4988235	low density lipoprotein cholesterol measurement
693	EFO_0004612	130745297	4e-82	0.0057	0.1085	[0.097-0.12]	rs429358	high density lipoprotein cholesterol measurement							691	EFO_0004612	96164910	1e-09	0.0044188	0.0269591	[0.018-0.036]	rs4988235	high density lipoprotein cholesterol measurement
694	EFO_0004612	130737591	9e-73	0.0056	0.1006	[0.09-0.112]	rs429358	high density lipoprotein cholesterol measurement							692	EFO_0004612	96180970	2e-08	0.00440966	0.0248042	[0.016-0.033]	rs4988235	high density lipoprotein cholesterol measurement
695	EFO_0004612	130745664	4e-89	0.0057	0.1133	[0.1-0.12]	rs429358	high density lipoprotein cholesterol measurement							693	EFO_0004725	105644587	3e-13	0.027	0.194	[0.14-0.25]	rs4988235	metabolite measurement
696	EFO_0004612	130732481	2e-28	0.0056	0.0617	[0.051-0.073]	rs429358	high density lipoprotein cholesterol measurement							694	EFO_0005093	19283800	2e-08	0.0039	0.0217	[0.014-0.029]	rs4988235	hip circumference
697	EFO_0004612	130740067	3e-28	0.0056	0.0613	[0.05-0.072]	rs429358	high density lipoprotein cholesterol measurement							695	EFO_0005110	96197418	1e-10	0.00441851	0.0284728	[0.02-0.037]	rs4988235	fatty acid measurement
698	EFO_0004612	31579669	2e-24	0.00879	0.08948	[0.072-0.107]	rs429358	high density lipoprotein cholesterol measurement							696	EFO_0007800	75061866	2e-13	NA	NA	NA	rs4988235	body fat percentage
699	EFO_0004612	98150729	1e-14	0.009	0.066	[0.048-0.084]	rs429358	high density lipoprotein cholesterol measurement							697	EFO_0007874	94877745	3e-10	0.0129953	0.0818721	[0.056-0.107]	rs4988235	gut microbiome measurement
700	EFO_0004612	80058202	1e-142	0.0037	0.093	[0.086-0.1]	rs429358	high density lipoprotein cholesterol measurement							698	EFO_0007874	94874563	9e-17	0.0199918	0.166364	[0.13-0.21]	rs4988235	gut microbiome measurement
701	EFO_0004612	97288690	8e-13	NA	NA	NA	rs429358	high density lipoprotein cholesterol measurement							699	EFO_0007874	94874855	1e-08	0.00404391	0.0231996	[0.015-0.031]	rs4988235	gut microbiome measurement
702	EFO_0004612	130739303	2e-68	0.0056	0.0976	[0.087-0.109]	rs429358	high density lipoprotein cholesterol measurement							700	EFO_0007874	80618813	1e-13	NA	7.42566	NA	rs4988235	gut microbiome measurement
703	EFO_0004612	95229675	6e-17	0.0287428	0.241174	[0.18-0.3]	rs429358	high density lipoprotein cholesterol measurement							701	EFO_0007874	94874878	2e-08	0.00370989	0.0209247	[0.014-0.028]	rs4988235	gut microbiome measurement
704	EFO_0004612	35844113	6e-47	NA	0.084	NA	rs429358	high density lipoprotein cholesterol measurement							703	EFO_0007874	94879703	1e-10	0.0146956	0.0947	[0.066-0.124]	rs4988235	gut microbiome measurement
705	EFO_0004612	93509555	2e-155	0.0029	0.0773	[0.072-0.083]	rs429358	high density lipoprotein cholesterol measurement							704	EFO_0007874	94877787	9e-09	0.0113571	0.0652691	[0.043-0.088]	rs4988235	gut microbiome measurement
706	EFO_0004612	35844118	3e-50	NA	0.08	NA	rs429358	high density lipoprotein cholesterol measurement							705	EFO_0007874	94874254	2e-08	0.00176621	0.0100068	[0.0065-0.0135]	rs4988235	gut microbiome measurement
707	EFO_0004612	101957566	2e-19	0.003622	0.03274	[0.026-0.04]	rs429358	high density lipoprotein cholesterol measurement							706	EFO_0007937	63147864	5e-210	0.0288332	0.96286	[0.91-1.02]	rs4988235	blood protein measurement
708	EFO_0004612	95228632	5e-10	0.0288109	0.179913	[0.12-0.24]	rs429358	high density lipoprotein cholesterol measurement							707	EFO_0008009	119897371	7e-16	0.015516	0.125118	[0.095-0.156]	rs4988235	1,5 anhydroglucitol measurement
709	EFO_0004612	95225110	2e-13	0.0276373	0.203946	[0.15-0.26]	rs429358	high density lipoprotein cholesterol measurement							708	EFO_0008009	101159048	5e-44	NA	0.27	NA	rs4988235	1,5 anhydroglucitol measurement
710	EFO_0004614	56271614	7.99999999999958e-311	0.00271633	0.102369	[0.097-0.108]	rs429358	apolipoprotein a 1 measurement							709	EFO_0008009	119756133	3e-72	0.0109899	0.197645	[0.18-0.22]	rs4988235	1,5 anhydroglucitol measurement
711	EFO_0004615	94102032	3e-24	0.0267024	0.271148	[0.22-0.32]	rs429358	apolipoprotein B measurement							710	EFO_0010112	130727883	1e-11	0.0054	0.0366	[0.026-0.047]	rs4988235	acetate measurement
712	EFO_0004615	95222246	6e-26	0.027413	0.290338	[0.24-0.34]	rs429358	apolipoprotein B measurement							711	EFO_0010112	96219964	6e-10	0.00468844	0.0290161	[0.02-0.038]	rs4988235	acetate measurement
713	EFO_0004615	95227015	9e-23	0.028619	0.28278	[0.23-0.34]	rs429358	apolipoprotein B measurement							712	EFO_0010155	98379013	1e-09	0.00407	0.02464	[0.017-0.033]	rs4988235	taste liking measurement
714	EFO_0004615	104509939	2e-78	0.019	0.351	[0.31-0.39]	rs429358	apolipoprotein B measurement							713	EFO_0010507	105633638	4e-34	0.02	0.244	[0.2-0.28]	rs4988235	lactose measurement
715	EFO_0004631	63108993	1e-15	0.00290105	0.0232636	[0.018-0.029]	rs429358	vitamin D measurement							714	EFO_0020945	96180970	2e-08	0.00440966	0.0248042	[0.016-0.033]	rs4988235	Free cholesterol:total lipids ratio
716	EFO_0004639	95223844	4e-24	0.0274362	0.279787	[0.23-0.33]	rs429358	phospholipid measurement							715	EFO_0020946	96164910	1e-09	0.0044188	0.0269591	[0.018-0.036]	rs4988235	Phospholipids:total lipids ratio
717	EFO_0004639	95225110	2e-13	0.0276373	0.203946	[0.15-0.26]	rs429358	phospholipid measurement							716	EFO_0021016	101156033	2e-13	NA	0.14	NA	rs4988235	indolepropionate measurement
718	EFO_0004639	95230200	3e-09	0.0288218	0.171262	[0.11-0.23]	rs429358	phospholipid measurement							717	EFO_0021261	101170003	2e-13	NA	0.14	NA	rs4988235	X-11795 measurement
719	EFO_0004639	95226760	2e-18	0.0275146	0.241817	[0.19-0.3]	rs429358	phospholipid measurement							718	EFO_0800774	119775451	6e-20	0.0115869	0.105955	[0.083-0.129]	rs4988235	X-17351 measurement
720	EFO_0004639	95225409	4e-26	0.0274263	0.291909	[0.24-0.35]	rs429358	phospholipid measurement							719	EFO_0800829	119776845	3e-19	0.0117761	0.105834	[0.083-0.129]	rs4988235	X-21821 measurement
721	EFO_0004639	95224491	2e-28	0.0273896	0.305241	[0.25-0.36]	rs429358	phospholipid measurement							720	EFO_0801753	102518478	2e-222	NA	0.78	[0.74-0.82]	rs4988235	lactase-phlorizin hydrolase measurement
722	EFO_0004639	95229292	2e-08	0.0288347	0.161577	[0.11-0.22]	rs429358	phospholipid measurement							721	EFO_0801753	104545791	0	0.011	0.882	[0.86-0.9]	rs4988235	lactase-phlorizin hydrolase measurement
723	EFO_0004639	95228359	8e-23	0.0286185	0.282984	[0.23-0.34]	rs429358	phospholipid measurement							722	EFO_0803367	104165314	9e-10	0.001341	0.00822	[0.0056-0.0108]	rs4988235	antihyperlipidemic drug use measurement
724	EFO_0004639	95231180	1e-19	0.0286658	0.26193	[0.21-0.32]	rs429358	phospholipid measurement							723	EFO_0004340	47262911	1e-11	0.00865771	0.0587601	[0.042-0.076]	rs516636	body mass index
725	EFO_0004639	95227709	2e-19	0.0286717	0.259683	[0.2-0.32]	rs429358	phospholipid measurement							724	EFO_0004340	20654	3e-09	0.008	0.05	[0.034-0.066]	rs516636	body mass index
726	EFO_0004639	95229036	1e-25	0.028576	0.301564	[0.25-0.36]	rs429358	phospholipid measurement							725	EFO_0004340	101366202	2e-13	NA	0.188738	NA	rs516636	body mass index
727	EFO_0004639	95229675	6e-17	0.0287428	0.241174	[0.18-0.3]	rs429358	phospholipid measurement							726	EFO_0004342	101366531	4e-09	NA	0.374206	NA	rs516636	waist circumference
728	EFO_0004639	95229954	1e-22	0.0286227	0.281664	[0.23-0.34]	rs429358	phospholipid measurement							727	EFO_0004342	119211754	2e-11	NA	NA	NA	rs516636	waist circumference
729	EFO_0004639	95224757	8e-11	0.0276245	0.179834	[0.13-0.23]	rs429358	phospholipid measurement							728	EFO_0005093	119206142	3e-12	NA	NA	NA	rs516636	hip circumference
730	EFO_0004639	95225695	9e-12	0.0276439	0.189076	[0.13-0.24]	rs429358	phospholipid measurement							730	EFO_0000571	100393319	8e-11	0.02	0.07	[0.031-0.109]	rs56113850	lung adenocarcinoma
731	EFO_0004639	95223047	4e-21	0.027518	0.260746	[0.21-0.31]	rs429358	phospholipid measurement							731	EFO_0000571	24218558	9e-10	NA	NA	[1.08-1.16]	rs56113850	lung adenocarcinoma
732	EFO_0004670	35904143	9e-11	0.13	0.84	[0.59-1.09]	rs429358	beta-amyloid 1-42 measurement							733	EFO_0000708	100393378	3e-11	0.03	0.09	[0.031-0.149]	rs56113850	squamous cell lung carcinoma
733	EFO_0004670	35904174	6e-27	0.07	0.77	[0.63-0.91]	rs429358	beta-amyloid 1-42 measurement							734	EFO_0000708	22003931	7e-11	NA	NA	[1.11-1.21]	rs56113850	squamous cell lung carcinoma
735	EFO_0004670	35903946	1e-51	0.05	0.8	[0.7-0.9]	rs429358	beta-amyloid 1-42 measurement							735	EFO_0001071	22005700	4e-13	NA	NA	[1.1-1.18]	rs56113850	lung carcinoma
736	EFO_0004670	43585	4e-17	0.05	0.4	[0.30-0.50]	rs429358	beta-amyloid 1-42 measurement							736	EFO_0001071	100393213	8e-27	0.02	0.08	[0.041-0.119]	rs56113850	lung carcinoma
737	EFO_0004683	15829522	2e-42	NA	NA	NA	rs429358	wet macular degeneration							737	EFO_0001071	22003253	5e-19	NA	NA	[1.1-1.16]	rs56113850	lung carcinoma
738	EFO_0004698	98442401	6e-09	0.002	0.01	[0.0061-0.0139]	rs429358	insomnia							738	EFO_0003060	90517753	3e-09	NA	NA	[0.89-0.94]	rs56113850	non-small cell lung carcinoma
739	EFO_0004698	98435596	2e-12	0.001	0.009	[0.007-0.011]	rs429358	insomnia							739	EFO_0003060	47819923	3e-09	NA	NA	[1.06-1.12]	rs56113850	non-small cell lung carcinoma
740	EFO_0004718	50911348	6e-14	NA	NA	[1.93-1.47]	rs429358	vascular dementia							740	EFO_0003768	80713953	4e-16	0.0039	0.031	[0.023-0.039]	rs56113850	nicotine dependence
741	EFO_0004735	64676401	5e-35	NA	12.4	NA	rs429358	serum alanine aminotransferase measurement							741	EFO_0004284	80432460	7e-11	0.02	NA	[0.86-0.94]	rs56113850	upper aerodigestive tract neoplasm
742	EFO_0004735	100343327	2e-24	NA	NA	NA	rs429358	serum alanine aminotransferase measurement							742	EFO_0004314	15909276	2e-08	NA	0.067	NA	rs56113850	forced expiratory volume
743	EFO_0004735	98308521	5e-19	0.011	0.094	[0.072-0.116]	rs429358	serum alanine aminotransferase measurement							743	EFO_0004319	102117326	1e-120	0.0013	0.0303	[0.028-0.033]	rs56113850	smoking cessation
744	EFO_0004735	80735083	1e-56	0.000537635	0.0085211	[0.0075-0.0096]	rs429358	serum alanine aminotransferase measurement							744	EFO_0004319	63950315	7e-33	NA	NA	NA	rs56113850	smoking cessation
745	EFO_0004735	93490958	4e-40	0.0027	0.0359	[0.031-0.041]	rs429358	serum alanine aminotransferase measurement							745	EFO_0004319	102097537	5e-114	0.00133	0.0303	[0.028-0.033]	rs56113850	smoking cessation
746	EFO_0004741	97033531	9e-10	0.0007	0.0043	[0.0029-0.0057]	rs429358	blood urea nitrogen measurement							746	EFO_0004319	41249747	6e-10	0.00157194	0.00974331	[0.0067-0.0128]	rs56113850	smoking cessation
747	EFO_0004747	104553035	0	0.015	1.251	[1.22-1.28]	rs429358	protein measurement							747	EFO_0004319	41274632	2e-48	0.00393789	0.0576063	[0.05-0.065]	rs56113850	smoking cessation
748	EFO_0004747	105759182	1e-14	0.08	0.59	[0.43-0.75]	rs429358	protein measurement							748	EFO_0004458	101951147	8e-16	0.002041	0.01645	[0.012-0.02]	rs56113850	c-reactive protein measurement
749	EFO_0004747	105713194	1e-68	0.06	1.11	[0.99-1.23]	rs429358	protein measurement							749	EFO_0004529	96185848	1e-08	0.00416997	0.0237331	[0.016-0.032]	rs56113850	lipid measurement
750	EFO_0004747	104564986	2e-16	0.019	0.158	[0.12-0.2]	rs429358	protein measurement							750	EFO_0004529	96214108	4e-08	0.00409081	0.0224965	[0.014-0.031]	rs56113850	lipid measurement
751	EFO_0004747	104538175	2e-12	0.018	0.128	[0.093-0.163]	rs429358	protein measurement							751	EFO_0004530	96153383	2e-08	0.004097	0.0230106	[0.015-0.031]	rs56113850	triglyceride measurement
752	EFO_0004747	104577500	1e-181	0.018	0.527	[0.49-0.56]	rs429358	protein measurement							752	EFO_0004533	93489644	1e-89	0.0024	0.0472	[0.042-0.052]	rs56113850	alkaline phosphatase measurement
753	EFO_0004747	104522803	4e-26	0.019	0.198	[0.16-0.24]	rs429358	protein measurement							753	EFO_0004574	96188160	8e-09	0.00417334	0.0240384	[0.016-0.032]	rs56113850	total cholesterol measurement
754	EFO_0004747	104554525	6e-49	0.019	0.281	[0.24-0.32]	rs429358	protein measurement							754	EFO_0004611	101331005	2e-16	0.00149255	0.0142152	[0.011-0.017]	rs56113850	low density lipoprotein cholesterol measurement
755	EFO_0004747	104556216	1e-64	0.019	0.319	[0.28-0.36]	rs429358	protein measurement							755	EFO_0004611	56274504	2e-10	0.00209648	0.013364	[0.0093-0.0175]	rs56113850	low density lipoprotein cholesterol measurement
756	EFO_0004760	35920949	1e-13	0.08	0.57	[0.41-0.73]	rs429358	t-tau measurement							756	EFO_0004611	96153383	2e-08	0.004097	0.0230106	[0.015-0.031]	rs56113850	low density lipoprotein cholesterol measurement
758	EFO_0004760	35904481	2e-11	0.08	0.53	[0.37-0.69]	rs429358	t-tau measurement							757	EFO_0004611	96152322	1e-08	0.00415893	0.0237825	[0.016-0.032]	rs56113850	low density lipoprotein cholesterol measurement
759	EFO_0004760	35904241	1e-20	0.06	0.55	[0.43-0.67]	rs429358	t-tau measurement							758	EFO_0004611	96185848	1e-08	0.00416997	0.0237331	[0.016-0.032]	rs56113850	low density lipoprotein cholesterol measurement
760	EFO_0004761	93544433	6e-13	0.0025	0.0182	[0.013-0.023]	rs429358	uric acid measurement							759	EFO_0004611	96160079	1e-08	0.00417093	0.0237631	[0.016-0.032]	rs56113850	low density lipoprotein cholesterol measurement
761	EFO_0004763	100383687	2e-17	NA	8.528	NA	rs429358	p-tau measurement							760	EFO_0004611	101328315	3e-17	NA	NA	NA	rs56113850	low density lipoprotein cholesterol measurement
762	EFO_0004763	100383563	1e-94	NA	20.65	NA	rs429358	p-tau measurement							761	EFO_0004611	96186210	8e-09	0.00417754	0.0241421	[0.016-0.032]	rs56113850	low density lipoprotein cholesterol measurement
763	EFO_0004763	91632920	3e-25	0.027	0.281	[0.23-0.33]	rs429358	p-tau measurement							762	EFO_0004611	96186517	4e-09	0.00415271	0.0243826	[0.016-0.033]	rs56113850	low density lipoprotein cholesterol measurement
764	EFO_0004763	35904411	3e-18	0.06	0.51	[0.39-0.63]	rs429358	p-tau measurement							763	EFO_0004614	96134825	3e-08	0.00410702	0.0227187	[0.015-0.031]	rs56113850	apolipoprotein a 1 measurement
765	EFO_0004763	106036425	2e-11	NA	0.12	[-0.15--0.08]	rs429358	p-tau measurement							764	EFO_0004615	56277930	6e-11	0.00207701	0.0135934	[0.0095-0.0177]	rs56113850	apolipoprotein B measurement
767	EFO_0004840	95221426	1e-08	0.04	0.24	[0.16-0.32]	rs429358	cortical thickness							765	EFO_0004615	96220779	9e-09	0.00416839	0.0239612	[0.016-0.032]	rs56113850	apolipoprotein B measurement
768	EFO_0004840	95033398	5e-12	NA	6.91	NA	rs429358	cortical thickness							766	EFO_0004615	96134825	3e-08	0.00410702	0.0227187	[0.015-0.031]	rs56113850	apolipoprotein B measurement
769	EFO_0004840	93931567	5e-10	NA	NA	NA	rs429358	cortical thickness							767	EFO_0004639	96191426	3e-08	0.00416412	0.0231974	[0.015-0.031]	rs56113850	phospholipid measurement
770	EFO_0004840	95221414	1e-09	0.04	0.25	[0.17-0.33]	rs429358	cortical thickness							768	EFO_0004639	96186517	4e-09	0.00415271	0.0243826	[0.016-0.033]	rs56113850	phospholipid measurement
772	EFO_0004847	94035855	0	NA	NA	NA	rs429358	age at onset							769	EFO_0004639	96214862	1e-08	0.00410079	0.0234529	[0.015-0.031]	rs56113850	phospholipid measurement
773	EFO_0004874	119358397	4e-51	NA	NA	NA	rs429358	memory performance							770	EFO_0004713	16011374	5e-09	NA	0.014	NA	rs56113850	FEV/FVC ratio
774	EFO_0004874	119358320	7.98410083679454e-321	NA	NA	NA	rs429358	memory performance							771	EFO_0004735	80735062	1e-15	0.000393128	0.00312488	[0.0024-0.0039]	rs56113850	serum alanine aminotransferase measurement
775	EFO_0004874	106053839	6e-09	NA	0.2252	NA	rs429358	memory performance							772	EFO_0004735	87316768	3e-12	0.0024	0.0167	[0.012-0.021]	rs56113850	serum alanine aminotransferase measurement
776	EFO_0004874	35905021	2e-18	0.05	0.42	[0.32-0.52]	rs429358	memory performance							773	EFO_0005208	97983441	9e-13	NA	7.151	NA	rs56113850	glomerular filtration rate
777	EFO_0004874	119358379	0	NA	NA	NA	rs429358	memory performance							774	EFO_0005689	101340766	2e-13	0.00172122	0.014895	[0.012-0.018]	rs56113850	non-high density lipoprotein cholesterol measurement
778	EFO_0004874	35904851	2e-13	0.05	0.36	[0.26-0.46]	rs429358	memory performance							775	EFO_0005689	101338492	2e-14	NA	NA	NA	rs56113850	non-high density lipoprotein cholesterol measurement
779	EFO_0005035	34650697	1e-10	NA	NA	NA	rs429358	hippocampal volume							776	EFO_0005850	43367	1e-09	0.004	0.02	[0.012-0.028]	rs56113850	emphysema pattern measurement
780	EFO_0005035	105963616	1e-10	0.00783949	0.0507656	[0.035-0.066]	rs429358	hippocampal volume							778	EFO_0006525	102116140	3e-214	0.00173	0.0534	[0.05-0.057]	rs56113850	cigarettes per day measurement
781	EFO_0005035	95221379	1e-15	0.04	0.3	[0.22-0.38]	rs429358	hippocampal volume							779	EFO_0006525	101973011	2e-78	0.002516	0.04714	[0.042-0.052]	rs56113850	cigarettes per day measurement
782	EFO_0005035	35904568	2e-19	0.05	0.47	[0.37-0.57]	rs429358	hippocampal volume							780	EFO_0006525	41247228	4e-99	0.00247416	0.0523096	[0.047-0.057]	rs56113850	cigarettes per day measurement
783	EFO_0005035	105965265	6e-09	0.007848	0.0461954	[0.031-0.062]	rs429358	hippocampal volume							781	EFO_0006525	61652608	3e-13	0.021	0.155	[0.11-0.2]	rs56113850	cigarettes per day measurement
784	EFO_0005058	130764309	2e-11	0.0057	0.038	[0.027-0.049]	rs429358	tyrosine measurement							782	EFO_0006525	41248542	5e-58	0.00225166	0.0361686	[0.032-0.041]	rs56113850	cigarettes per day measurement
785	EFO_0005093	102682771	4e-08	NA	0.3191	NA	rs429358	hip circumference							783	EFO_0006525	47774967	3e-68	0.00412	0.0719	[0.064-0.08]	rs56113850	cigarettes per day measurement
786	EFO_0005106	104878927	7e-31	NA	11.56	NA	rs429358	body composition measurement							784	EFO_0006525	102096768	6e-207	0.00181	0.0557	[0.052-0.059]	rs56113850	cigarettes per day measurement
787	EFO_0005110	95225791	4e-17	0.027615	0.23343	[0.18-0.29]	rs429358	fatty acid measurement							785	EFO_0006781	47433318	8e-16	0.0015	0.0121	[0.0092-0.015]	rs56113850	coffee consumption measurement
788	EFO_0005110	130763957	2e-123	0.0055	0.1307	[0.12-0.14]	rs429358	fatty acid measurement							786	EFO_0006781	100083837	8e-19	0.00212407	0.0186901	[0.015-0.023]	rs56113850	coffee consumption measurement
789	EFO_0005110	95224570	5e-13	0.0277744	0.201189	[0.15-0.26]	rs429358	fatty acid measurement							787	EFO_0006781	64639083	5e-19	0.002323	0.02071	[0.016-0.025]	rs56113850	coffee consumption measurement
790	EFO_0005110	95229120	6e-09	0.0290835	0.16938	[0.11-0.23]	rs429358	fatty acid measurement							788	EFO_0006781	64638954	2e-29	0.002351	0.02649	[0.022-0.031]	rs56113850	coffee consumption measurement
791	EFO_0005110	95229543	7e-10	0.0290706	0.179498	[0.12-0.24]	rs429358	fatty acid measurement							789	EFO_0006807	96224330	6e-09	0.00410504	0.0239432	[0.016-0.032]	rs56113850	linoleic acid measurement
792	EFO_0005110	95225018	1e-12	0.0277813	0.197394	[0.14-0.25]	rs429358	fatty acid measurement							790	EFO_0007794	93027875	7e-22	0.066	0.671	[0.54-0.8]	rs56113850	nicotine metabolite ratio
793	EFO_0005110	95230296	4e-13	0.0289608	0.210999	[0.15-0.27]	rs429358	fatty acid measurement							791	EFO_0007794	17397630	1e-50	0.0237	0.3644	[0.32-0.41]	rs56113850	nicotine metabolite ratio
794	EFO_0005110	130755017	8e-30	0.0056	0.0636	[0.053-0.075]	rs429358	fatty acid measurement							792	EFO_0007794	56006181	6e-86	0.033	0.653	[0.59-0.72]	rs56113850	nicotine metabolite ratio
795	EFO_0005110	130750396	2e-73	0.0055	0.1004	[0.09-0.111]	rs429358	fatty acid measurement							793	EFO_0007794	61652347	6e-261	0.02	0.682	[0.64-0.72]	rs56113850	nicotine metabolite ratio
796	EFO_0005192	21892250	8e-26	0.00495293	0.0520235	[0.042-0.062]	rs429358	red blood cell distribution width							794	EFO_0007794	93027887	1e-37	0.054	0.748	[0.64-0.85]	rs56113850	nicotine metabolite ratio
797	EFO_0005192	64335028	2e-59	0.00309414	0.0503053	[0.044-0.056]	rs429358	red blood cell distribution width							795	EFO_0007813	61652608	3e-13	0.021	0.155	[0.11-0.2]	rs56113850	cotinine measurement
799	EFO_0005194	100383629	1e-47	NA	14.49	NA	rs429358	amyloid-beta measurement							797	EFO_0007872	17662735	9e-22	NA	9.59	NA	rs56113850	caffeine metabolite measurement
800	EFO_0005194	64717955	5e-17	0.013	0.11	[0.085-0.135]	rs429358	amyloid-beta measurement							799	EFO_0008317	96191426	3e-08	0.00416412	0.0231974	[0.015-0.031]	rs56113850	very low density lipoprotein cholesterol measurement
801	EFO_0005194	64717913	4e-33	0.048	0.573	[0.48-0.67]	rs429358	amyloid-beta measurement							800	EFO_0008317	96213399	2e-08	0.004091	0.0231331	[0.015-0.031]	rs56113850	very low density lipoprotein cholesterol measurement
803	EFO_0005194	100383616	9e-72	NA	17.918	NA	rs429358	amyloid-beta measurement							801	EFO_0008317	96214470	7e-09	0.00410826	0.0238214	[0.016-0.032]	rs56113850	very low density lipoprotein cholesterol measurement
804	EFO_0005194	64717891	5e-24	NA	NA	[4.8138000000000005-10.2578]	rs429358	amyloid-beta measurement							802	EFO_0008317	96214108	4e-08	0.00409081	0.0224965	[0.014-0.031]	rs56113850	very low density lipoprotein cholesterol measurement
805	EFO_0005194	100383512	0	NA	41.68	NA	rs429358	amyloid-beta measurement							803	EFO_0008317	96189703	2e-08	0.0041761	0.0235212	[0.015-0.032]	rs56113850	very low density lipoprotein cholesterol measurement
806	EFO_0005194	64718369	6e-32	0.009	0.105	[0.087-0.123]	rs429358	amyloid-beta measurement							804	EFO_0008317	96214862	1e-08	0.00410079	0.0234529	[0.015-0.031]	rs56113850	very low density lipoprotein cholesterol measurement
807	EFO_0005194	118831552	6e-18	NA	0.363	NA	rs429358	amyloid-beta measurement							805	EFO_0008317	96188959	8e-09	0.00416752	0.0240607	[0.016-0.032]	rs56113850	very low density lipoprotein cholesterol measurement
808	EFO_0005194	64717827	2e-25	NA	NA	[4.0909-7.842]	rs429358	amyloid-beta measurement							806	EFO_0008317	96188160	8e-09	0.00417334	0.0240384	[0.016-0.032]	rs56113850	very low density lipoprotein cholesterol measurement
809	EFO_0005194	29606	5e-14	NA	NA	NA	rs429358	amyloid-beta measurement							807	EFO_0008328	41379052	2e-10	NA	NA	NA	rs56113850	chronotype measurement
810	EFO_0005208	97037763	3e-18	0.0006	0.0056	[0.0044-0.0068]	rs429358	glomerular filtration rate							808	EFO_0008591	96189703	2e-08	0.0041761	0.0235212	[0.015-0.032]	rs56113850	free cholesterol measurement
811	EFO_0005208	97034225	7e-26	0.000275744	0.0029	[0.0024-0.0034]	rs429358	glomerular filtration rate							809	EFO_0008591	96213399	2e-08	0.004091	0.0231331	[0.015-0.031]	rs56113850	free cholesterol measurement
812	EFO_0005208	97982343	2e-18	NA	8.776	NA	rs429358	glomerular filtration rate							810	EFO_0009115	47775125	6e-25	0.00373	0.0385	[0.031-0.046]	rs56113850	tobacco smoke exposure measurement
813	EFO_0005210	103955027	9e-10	NA	6.1278	NA	rs429358	brain connectivity measurement							811	EFO_0009767	96222895	3e-08	0.00394889	0.0218076	[0.014-0.03]	rs56113850	glycine measurement
814	EFO_0005271	55279164	4e-37	0.001723	0.0204	[0.017-0.024]	rs429358	sleep duration							812	EFO_0009767	106391269	7e-10	0.00453395	0.0279433	[0.019-0.037]	rs56113850	glycine measurement
815	EFO_0005660	80770744	9e-13	0.023	0.167	NA	rs429358	plasma beta-amyloid 1-42 measurement							813	EFO_0010089	47432142	8e-11	0.0016	0.0107	[0.0076-0.0138]	rs56113850	bitter beverage consumption measurement
820	EFO_0005665	61967045	1e-09	NA	6.061	NA	rs429358	white matter hyperintensity measurement							814	EFO_0010091	64638954	2e-29	0.002351	0.02649	[0.022-0.031]	rs56113850	tea consumption measurement
821	EFO_0005680	95222440	1e-20	0.0275518	0.257377	[0.2-0.31]	rs429358	omega-6 polyunsaturated fatty acid measurement							815	EFO_0010093	47433038	7e-11	0.0016	0.0107	[0.0076-0.0138]	rs56113850	bitter non-alcoholic beverage consumption measurement
822	EFO_0005680	95227196	5e-18	0.0288713	0.250807	[0.19-0.31]	rs429358	omega-6 polyunsaturated fatty acid measurement							816	EFO_0010155	98379929	1e-09	0.014982	0.090892	[0.062-0.12]	rs56113850	taste liking measurement
823	EFO_0006514	34650610	4e-33	NA	NA	NA	rs429358	Alzheimer's disease biomarker measurement							817	EFO_0010351	96188959	8e-09	0.00416752	0.0240607	[0.016-0.032]	rs56113850	cholesteryl ester measurement
824	EFO_0006525	101973044	1e-18	0.003581	0.031518	[0.024-0.039]	rs429358	cigarettes per day measurement							818	EFO_0021175	102452314	2e-24	0.015	0.155	[0.13-0.18]	rs56113850	3-methylxanthine measurement
825	EFO_0006790	27969201	6e-35	NA	NA	NA	rs429358	cerebral amyloid angiopathy							819	EFO_0021175	101173603	9e-18	NA	0.16	NA	rs56113850	3-methylxanthine measurement
826	EFO_0006790	63812035	3e-33	NA	NA	NA	rs429358	cerebral amyloid angiopathy							820	EFO_0021175	119760732	3e-44	0.0103169	0.143897	[0.12-0.16]	rs56113850	3-methylxanthine measurement
827	EFO_0006790	91810607	9e-16	NA	0.32	[0.40-0.25]	rs429358	cerebral amyloid angiopathy							821	EFO_0021178	119769148	1e-26	0.0103576	0.110575	[0.09-0.131]	rs56113850	paraxanthine measurement
828	EFO_0006790	63591595	5e-25	NA	NA	NA	rs429358	cerebral amyloid angiopathy							822	EFO_0021178	101173490	2e-19	NA	0.17	NA	rs56113850	paraxanthine measurement
829	EFO_0006790	27969157	5e-40	NA	NA	NA	rs429358	cerebral amyloid angiopathy							823	EFO_0021178	119897478	3e-12	0.0159364	0.111197	[0.08-0.142]	rs56113850	paraxanthine measurement
830	EFO_0006792	27287010	3e-64	NA	NA	[2.22-2.74]	rs429358	Lewy body dementia							824	EFO_0021179	119771518	8e-20	0.0102784	0.093721	[0.074-0.114]	rs56113850	theobromine measurement
831	EFO_0006792	45993528	6e-17	NA	NA	NA	rs429358	Lewy body dementia							825	EFO_0021179	101173471	3e-12	NA	0.13	NA	rs56113850	theobromine measurement
832	EFO_0006792	10080320	5e-12	0.0735	0.508	[0.36-0.65]	rs429358	Lewy body dementia							826	EFO_0021179	119897338	1e-11	0.0155754	0.105914	[0.075-0.136]	rs56113850	theobromine measurement
833	EFO_0006792	10080348	3e-11	0.0737	0.4905	[0.35-0.63]	rs429358	Lewy body dementia							827	EFO_0021294	101170253	3e-15	NA	0.15	NA	rs56113850	X-12216 measurement
834	EFO_0006792	10080267	1e-12	0.0702	0.4997	[0.36-0.64]	rs429358	Lewy body dementia							828	EFO_0021294	102459928	4e-20	0.015	0.139	[0.11-0.17]	rs56113850	X-12216 measurement
835	EFO_0006792	63812035	3e-33	NA	NA	NA	rs429358	Lewy body dementia							829	EFO_0021294	105641337	8e-12	0.025	0.173	[0.12-0.22]	rs56113850	X-12216 measurement
836	EFO_0006792	119353002	1e-52	NA	NA	[3.52-5.1]	rs429358	Lewy body dementia							830	EFO_0021294	119909657	7e-18	0.0150717	0.129952	[0.1-0.16]	rs56113850	X-12216 measurement
837	EFO_0006797	47820346	3e-31	0.128965	1.50056	[1.25-1.75]	rs429358	neurofibrillary tangles measurement							831	EFO_0021294	119773514	7e-35	0.01035	0.127471	[0.11-0.15]	rs56113850	X-12216 measurement
838	EFO_0006797	63812661	4e-20	NA	0.27	[0.21-0.33]	rs429358	neurofibrillary tangles measurement							832	EFO_0021512	119756232	3e-24	0.0103378	0.105106	[0.085-0.125]	rs56113850	1,7-dimethylurate measurement
839	EFO_0006797	27969334	3e-47	NA	NA	NA	rs429358	neurofibrillary tangles measurement							833	EFO_0800708	105641265	3e-14	0.025	0.189	[0.14-0.24]	rs56113850	X-12126 measurement
840	EFO_0006797	63812035	3e-33	NA	NA	NA	rs429358	neurofibrillary tangles measurement							834	EFO_0800708	119773350	6e-26	0.0121143	0.127714	[0.1-0.15]	rs56113850	X-12126 measurement
841	EFO_0006797	47820261	5e-23	0.127236	1.2573	[1.01-1.51]	rs429358	neurofibrillary tangles measurement							835	EFO_0800798	105643535	1e-29	0.026	0.294	[0.24-0.34]	rs56113850	X-18935 measurement
842	EFO_0006797	27969201	6e-35	NA	NA	NA	rs429358	neurofibrillary tangles measurement							836	EFO_0800798	119910737	8e-11	0.0202728	0.131701	[0.092-0.171]	rs56113850	X-18935 measurement
843	EFO_0006798	63590694	3e-24	NA	NA	NA	rs429358	neuritic plaque measurement							837	EFO_0800804	119776084	7e-38	0.0102915	0.132401	[0.11-0.15]	rs56113850	X-21286 measurement
844	EFO_0006798	63812035	3e-33	NA	NA	NA	rs429358	neuritic plaque measurement							838	EFO_0800804	102460619	8e-12	0.015	0.104	[0.075-0.133]	rs56113850	X-21286 measurement
845	EFO_0006798	27969157	5e-40	NA	NA	NA	rs429358	neuritic plaque measurement							839	EFO_0800804	119910605	2e-19	0.0151338	0.136846	[0.11-0.17]	rs56113850	X-21286 measurement
846	EFO_0006798	47820543	5e-20	0.121374	1.11317	[0.88-1.35]	rs429358	neuritic plaque measurement							840	EFO_0800832	105644216	8e-31	0.041	0.469	[0.39-0.55]	rs56113850	X-21831 measurement
847	EFO_0006798	27969334	3e-47	NA	NA	NA	rs429358	neuritic plaque measurement							841	EFO_0800964	119625409	2e-12	0.0284822	0.2	[0.14-0.26]	rs56113850	hydroxycotinine measurement
848	EFO_0006798	47820458	9e-25	0.119949	1.23288	[1-1.47]	rs429358	neuritic plaque measurement							842	EFO_0800981	119766542	1e-30	0.0125351	0.144502	[0.12-0.17]	rs56113850	indolin-2-one measurement
849	EFO_0006799	10080267	1e-12	0.0702	0.4997	[0.36-0.64]	rs429358	Lewy body dementia measurement							843	EFO_0800981	119901753	2e-24	0.0163687	0.167321	[0.14-0.2]	rs56113850	indolin-2-one measurement
850	EFO_0006799	10080348	3e-11	0.0737	0.4905	[0.35-0.63]	rs429358	Lewy body dementia measurement							844	EFO_0800981	101174130	7e-15	NA	0.17	NA	rs56113850	indolin-2-one measurement
851	EFO_0006799	10080320	5e-12	0.0735	0.508	[0.36-0.65]	rs429358	Lewy body dementia measurement							845	EFO_0800984	119760347	3e-15	0.0341769	0.269548	[0.2-0.34]	rs56113850	3-hydroxycotinine glucuronide measurement
852	EFO_0006807	95223148	3e-22	0.0275368	0.268282	[0.21-0.32]	rs429358	linoleic acid measurement							846	EFO_0801004	119902539	6e-13	0.0152194	0.109573	[0.08-0.139]	rs56113850	6-hydroxyindole sulfate measurement
853	EFO_0006807	95227805	2e-18	0.0288636	0.254613	[0.2-0.31]	rs429358	linoleic acid measurement							847	EFO_0801004	119762052	2e-20	0.0104763	0.0968527	[0.076-0.117]	rs56113850	6-hydroxyindole sulfate measurement
854	EFO_0006845	62177187	6e-11	0.011	0.073	[0.051-0.095]	rs429358	liver disease biomarker							848	EFO_0801004	101174340	2e-11	NA	0.12	NA	rs56113850	6-hydroxyindole sulfate measurement
855	EFO_0007660	106035510	1e-36	NA	NA	NA	rs429358	neuroticism measurement							849	GO_0061477	97288195	2e-13	811.656	4693.72	[3102.87-6284.57]	rs56113850	response to aromatase inhibitor
856	EFO_0007707	15696905	5e-20	0.169	NA	[4.39-5.05]	rs429358	cerebral amyloid deposition measurement							850	GO_0097366	16011374	5e-09	NA	0.014	NA	rs56113850	response to bronchodilator
857	EFO_0007707	15746879	8e-32	NA	0.13	NA	rs429358	cerebral amyloid deposition measurement							851	GO_0097366	15909276	2e-08	NA	0.067	NA	rs56113850	response to bronchodilator
858	EFO_0007707	35696795	9e-30	NA	0.18	NA	rs429358	cerebral amyloid deposition measurement							852	EFO_0000612	15758030	4e-08	NA	NA	[1.06-1.12]	rs56131196	myocardial infarction
859	EFO_0007707	34650792	3e-50	NA	NA	NA	rs429358	cerebral amyloid deposition measurement							853	EFO_0001645	62032514	2e-14	NA	NA	[1.07-1.11]	rs56131196	coronary artery disease
861	EFO_0007788	90760498	4e-11	0.0038991	0.0257463	[0.018-0.033]	rs429358	BMI-adjusted waist-hip ratio							854	EFO_0004528	62655130	4e-27	0.002565	0.027717	[0.023-0.033]	rs56131196	mean corpuscular hemoglobin concentration
862	EFO_0007788	55720296	3e-19	NA	NA	NA	rs429358	BMI-adjusted waist-hip ratio							855	EFO_0004528	62488672	7e-25	NA	NA	NA	rs56131196	mean corpuscular hemoglobin concentration
863	EFO_0007788	90800661	2e-11	0.00389701	0.0262381	[0.019-0.034]	rs429358	BMI-adjusted waist-hip ratio							857	EFO_0004530	35848298	8e-35	NA	0.065	NA	rs56131196	triglyceride measurement
864	EFO_0007796	35691825	7e-19	0.0038	0.0336	[0.026-0.041]	rs429358	parental longevity							858	EFO_0004530	35848288	2e-32	NA	0.068	NA	rs56131196	triglyceride measurement
865	EFO_0007796	24913926	1e-27	NA	0.9	NA	rs429358	parental longevity							859	EFO_0004574	35853264	2e-120	NA	0.137	NA	rs56131196	total cholesterol measurement
866	EFO_0007796	35567707	1e-68	NA	NA	NA	rs429358	parental longevity							861	EFO_0004574	35853249	6e-114	NA	0.145	NA	rs56131196	total cholesterol measurement
867	EFO_0007796	47749139	4e-57	NA	NA	NA	rs429358	parental longevity							863	EFO_0004611	35814858	2e-157	NA	0.174	NA	rs56131196	low density lipoprotein cholesterol measurement
868	EFO_0007796	56008476	3e-83	0.0546	1.0561	[0.95-1.16]	rs429358	parental longevity							864	EFO_0004611	35814873	6e-163	NA	0.163	NA	rs56131196	low density lipoprotein cholesterol measurement
869	EFO_0007796	35691553	1e-74	0.0031	0.0566	[0.051-0.063]	rs429358	parental longevity							868	EFO_0004612	35844153	8e-53	NA	0.074	NA	rs56131196	high density lipoprotein cholesterol measurement
870	EFO_0007796	62271343	1e-126	NA	NA	NA	rs429358	parental longevity							869	EFO_0004612	35844148	1e-49	NA	0.078	NA	rs56131196	high density lipoprotein cholesterol measurement
871	EFO_0007796	35691800	9e-13	0.0037	0.0262	[0.019-0.033]	rs429358	parental longevity							870	EFO_0004763	118831641	4e-22	NA	0.39	NA	rs56131196	p-tau measurement
872	EFO_0007796	35567944	2e-28	NA	NA	NA	rs429358	parental longevity							871	EFO_0004840	95221450	5e-09	0.04	0.24	[0.16-0.32]	rs56131196	cortical thickness
873	EFO_0007796	35691723	5e-22	0.0045	0.0436	[0.035-0.052]	rs429358	parental longevity							872	EFO_0004847	16493002	3e-24	NA	10.157	NA	rs56131196	age at onset
874	EFO_0007796	35691786	7e-46	0.0027	0.0388	[0.034-0.044]	rs429358	parental longevity							873	EFO_0005194	30764	4e-12	NA	NA	NA	rs56131196	amyloid-beta measurement
875	EFO_0007797	119358556	3e-16	NA	NA	NA	rs429358	language measurement							874	EFO_0007707	35789140	1e-20	NA	0.14	NA	rs56131196	cerebral amyloid deposition measurement
876	EFO_0007797	119358491	4e-206	NA	NA	NA	rs429358	language measurement							875	EFO_0010155	98383831	2e-08	0.004594	0.02576	[0.017-0.035]	rs56131196	taste liking measurement
877	EFO_0007797	119358438	3e-158	NA	NA	NA	rs429358	language measurement							876	EFO_0010809	100654061	6e-09	0.0246	0.1427	[0.094-0.191]	rs56131196	fat intake measurement
878	EFO_0007800	102682728	1e-15	0.04	0.325	[0.25-0.4]	rs429358	body fat percentage							877	MONDO_0004975	16493002	3e-24	NA	10.157	NA	rs56131196	Alzheimer disease
879	EFO_0007806	130737591	9e-73	0.0056	0.1006	[0.09-0.112]	rs429358	total cholesterol change measurement							878	MONDO_0004975	36141322	3e-24	0.031713	NA	NA	rs56131196	Alzheimer disease
880	EFO_0007849	98357373	6e-12	NA	0.072033	NA	rs429358	functional brain measurement							879	MONDO_0004975	30764	4e-12	NA	NA	NA	rs56131196	Alzheimer disease
881	EFO_0007849	98358642	2e-15	NA	0.0794547	NA	rs429358	functional brain measurement							880	MONDO_0004975	36141358	4e-48	0.023066	NA	NA	rs56131196	Alzheimer disease
882	EFO_0007849	98358725	4e-13	NA	0.0721823	NA	rs429358	functional brain measurement							881	MONDO_0004975	36141340	6e-77	0.018343	NA	NA	rs56131196	Alzheimer disease
883	EFO_0007876	47109823	2e-08	0.008	NA	[1.03-1.06]	rs429358	insomnia measurement							882	EFO_0010091	47433871	2e-08	0.0016	0.0088	[0.0057-0.0119]	rs56188862	tea consumption measurement
884	EFO_0007937	94120906	4e-24	0.0251496	0.254682	[0.21-0.3]	rs429358	blood protein measurement							883	EFO_0010091	64639121	2e-13	0.002297	0.016829	[0.012-0.021]	rs56188862	tea consumption measurement
885	EFO_0007937	94106031	3e-111	0.0258448	0.579285	[0.53-0.63]	rs429358	blood protein measurement							884	EFO_0010091	100083695	4e-10	0.0027012	0.016745	[0.011-0.022]	rs56348300	tea consumption measurement
886	EFO_0007937	94172794	2e-91	0.0253524	0.51394	[0.46-0.56]	rs429358	blood protein measurement							885	EFO_0009589	31672003	2e-09	NA	6.028	NA	rs57462170	worry measurement
887	EFO_0007937	94171744	2e-127	0.0250032	0.600298	[0.55-0.65]	rs429358	blood protein measurement							886	EFO_0004631	63108875	2e-08	0.00222071	0.0125522	[0.0082-0.0169]	rs57631352	vitamin D measurement
888	EFO_0007937	94165477	2e-186	0.024599	0.716266	[0.67-0.76]	rs429358	blood protein measurement							887	EFO_0004631	55997658	1e-09	0.002128	0.012866	[0.0087-0.017]	rs57631352	vitamin D measurement
889	EFO_0007937	94109783	1e-61	0.0260834	0.432082	[0.38-0.48]	rs429358	blood protein measurement							888	EFO_0010091	100083720	2e-09	0.00229623	0.0137484	[0.0092-0.0182]	rs57631352	tea consumption measurement
890	EFO_0007937	94192804	5e-57	0.0263296	0.419172	[0.37-0.47]	rs429358	blood protein measurement							890	EFO_0006781	47433358	2e-10	0.002	0.0129	[0.009-0.0168]	rs57918684	coffee consumption measurement
891	EFO_0007937	94130497	3e-159	0.0210809	0.566759	[0.53-0.61]	rs429358	blood protein measurement							891	EFO_0006781	47433338	2e-11	0.0015	0.01	[0.0071-0.0129]	rs6062682	coffee consumption measurement
892	EFO_0007937	94128242	2e-23	0.0269974	0.268878	[0.22-0.32]	rs429358	blood protein measurement							892	EFO_0006781	64639087	3e-11	0.00237	0.01571	[0.011-0.02]	rs6063085	coffee consumption measurement
893	EFO_0007937	94126341	2e-19	0.0235951	0.212236	[0.17-0.26]	rs429358	blood protein measurement							893	EFO_0007006	27440084	6e-09	0.0022	0.0128	[0.0085-0.0171]	rs6063085	depressive symptom measurement
894	EFO_0007937	94179406	7e-32	0.0256661	0.301643	[0.25-0.35]	rs429358	blood protein measurement							894	EFO_0007869	27440554	6e-11	0.0019	0.0125	[0.0088-0.0162]	rs6063085	wellbeing measurement
895	EFO_0007937	94177119	2e-13	0.0261989	0.192497	[0.14-0.24]	rs429358	blood protein measurement							895	EFO_0004784	104958695	3e-09	0.0056121	0.033397	[0.022-0.044]	rs62442924	self reported educational attainment
896	EFO_0007937	94179069	4e-52	0.0244729	0.371641	[0.32-0.42]	rs429358	blood protein measurement							896	EFO_0004875	34705362	3e-10	0.0028	0.0173	[0.012-0.023]	rs62442924	mathematical ability
897	EFO_0007937	94180449	8e-13	0.0263544	0.188585	[0.14-0.24]	rs429358	blood protein measurement							897	MONDO_0005148	102693238	2e-08	NA	NA	NA	rs62442924	type 2 diabetes mellitus
898	EFO_0007937	94185263	2e-76	0.0245311	0.453913	[0.41-0.5]	rs429358	blood protein measurement							898	MONDO_0005277	102693238	2e-08	NA	NA	NA	rs62442924	migraine disorder
899	EFO_0007937	94099678	3e-53	0.0242599	0.372704	[0.33-0.42]	rs429358	blood protein measurement							899	EFO_0007191	130448608	5e-10	0.0042	0.026	[0.018-0.034]	rs62461186	cannabis dependence
900	EFO_0007985	64401665	6e-31	0.00314407	0.0363873	[0.03-0.043]	rs429358	platelet crit							900	EFO_0004627	93373612	2e-11	0.0031	0.0207	[0.015-0.027]	rs6510177	IgF-1 measurement
902	EFO_0008002	34624300	6e-13	NA	0.022	NA	rs429358	physical activity measurement							901	EFO_0006525	102116084	2e-11	0.0022	0.0147	[0.01-0.019]	rs6510177	cigarettes per day measurement
903	EFO_0008007	98041488	1e-08	NA	NA	NA	rs429358	age at assessment							902	EFO_0005670	102111839	3e-10	0.000812	0.0051	[0.0035-0.0067]	rs6829	smoking initiation
905	EFO_0008007	98040968	2e-08	NA	NA	NA	rs429358	age at assessment							903	EFO_0004346	101689008	9e-12	NA	NA	NA	rs7040561	neuroimaging measurement
908	EFO_0008028	100846213	1e-30	0.049246	0.566227	[0.47-0.66]	rs429358	apolipoprotein E isoform E2 measurement							904	EFO_0004641	97205160	3e-09	0.014	0.083	[0.056-0.11]	rs7040561	white matter integrity
909	EFO_0008028	100521148	5e-43	0.03	0.47	[0.41-0.53]	rs429358	apolipoprotein E isoform E2 measurement							905	EFO_0004830	55675466	7e-10	NA	6.177	NA	rs7040561	caudate nucleus volume
910	EFO_0008028	96072591	2e-12	NA	NA	NA	rs429358	apolipoprotein E isoform E2 measurement							906	EFO_0005674	97212344	5e-13	0.014	0.1	[0.073-0.127]	rs7040561	white matter microstructure measurement
911	EFO_0008029	100826996	1e-18	0.0492399	0.43479	[0.34-0.53]	rs429358	apolipoprotein E measurement							907	EFO_0005674	97212383	9e-13	0.014	0.099	[0.072-0.126]	rs7040561	white matter microstructure measurement
912	EFO_0008029	100521134	1e-39	0.03	0.45	[0.39-0.51]	rs429358	apolipoprotein E measurement							908	EFO_0006930	97184302	6e-09	0.014	0.08	[0.053-0.107]	rs7040561	brain volume measurement
913	EFO_0008029	101727086	4e-09	0.041	0.233	[0.15-0.31]	rs429358	apolipoprotein E measurement							909	EFO_0006930	97183964	8e-11	0.014	0.089	[0.062-0.116]	rs7040561	brain volume measurement
914	EFO_0008111	55975907	5e-12	0.00336244	0.0232225	[0.017-0.03]	rs429358	diet measurement							910	EFO_0007878	102119806	5e-22	0.000829	0.00809	[0.0065-0.0097]	rs713598	alcohol consumption measurement
915	EFO_0008111	55974030	5e-13	0.00335552	0.0242948	[0.018-0.031]	rs429358	diet measurement							911	EFO_0007878	102099210	1e-20	0.000924	0.0086	[0.0068-0.0104]	rs713598	alcohol consumption measurement
916	EFO_0008111	55974201	1e-08	0.00456599	0.0261231	[0.017-0.035]	rs429358	diet measurement							912	EFO_0010091	47433845	3e-10	0.0016	0.0098	[0.0067-0.0129]	rs713598	tea consumption measurement
917	EFO_0008248	104552604	1e-62	0.019	0.319	[0.28-0.36]	rs429358	neutrophil collagenase measurement							913	EFO_0010155	98378405	1e-09	0.012687	0.07729	[0.052-0.102]	rs713598	taste liking measurement
918	EFO_0008288	104570975	9e-109	0.019	0.416	[0.38-0.45]	rs429358	small nuclear ribonucleoprotein F measurement							914	EFO_0010155	98381733	5e-29	0.003691	0.04127	[0.034-0.049]	rs713598	taste liking measurement
919	EFO_0008317	95226760	2e-18	0.0275146	0.241817	[0.19-0.3]	rs429358	very low density lipoprotein cholesterol measurement							915	EFO_0010155	98385636	1e-09	0.003644	0.02215	[0.015-0.029]	rs713598	taste liking measurement
920	EFO_0008317	95229292	2e-08	0.0288347	0.161577	[0.11-0.22]	rs429358	very low density lipoprotein cholesterol measurement							916	GO_0050913	15952	2e-104	NA	NA	NA	rs713598	sensory perception of bitter taste
921	EFO_0008317	95231133	7e-21	0.0286485	0.270037	[0.21-0.33]	rs429358	very low density lipoprotein cholesterol measurement							917	EFO_0004747	104533437	3e-175	0.014	0.394	[0.37-0.42]	rs75347775	protein measurement
922	EFO_0008317	95226542	2e-17	0.0275277	0.234638	[0.18-0.29]	rs429358	very low density lipoprotein cholesterol measurement							918	EFO_0006781	47433407	1e-08	0.0017	0.0097	[0.0064-0.013]	rs75347775	coffee consumption measurement
923	EFO_0008317	95226594	2e-17	0.0275266	0.235239	[0.18-0.29]	rs429358	very low density lipoprotein cholesterol measurement							919	EFO_0003939	34600048	6e-20	0.017	0.159	[0.13-0.19]	rs7619139	energy intake
924	EFO_0008317	130764772	7e-138	0.0055	0.1367	[0.13-0.15]	rs429358	very low density lipoprotein cholesterol measurement							920	EFO_0004338	93467015	3e-10	0.00276362	0.0174922	[0.012-0.023]	rs7619139	body weight
925	EFO_0008317	95225695	9e-12	0.0276439	0.189076	[0.13-0.24]	rs429358	very low density lipoprotein cholesterol measurement							921	EFO_0004338	93498672	1e-23	0.0017	0.0167	[0.013-0.02]	rs7619139	body weight
926	EFO_0008317	95224757	8e-11	0.0276245	0.179834	[0.13-0.23]	rs429358	very low density lipoprotein cholesterol measurement							922	EFO_0004339	63784256	2e-10	0.00139518	0.00884007	[0.0061-0.0116]	rs7619139	body height
927	EFO_0008317	95231266	7e-09	0.0292042	0.169466	[0.11-0.23]	rs429358	very low density lipoprotein cholesterol measurement							923	EFO_0004340	36059170	3e-14	NA	NA	NA	rs7619139	body mass index
928	EFO_0008317	96210595	1e-76	0.00571727	0.105943	[0.095-0.117]	rs429358	very low density lipoprotein cholesterol measurement							924	EFO_0004340	119090627	8e-13	0.00196086	0.013804	[0.01-0.0176]	rs7619139	body mass index
929	EFO_0008317	95231086	2e-21	0.0286416	0.273218	[0.22-0.33]	rs429358	very low density lipoprotein cholesterol measurement							925	EFO_0004340	21714724	3e-08	NA	NA	NA	rs7619139	body mass index
930	EFO_0008317	95226495	6e-18	0.0275208	0.23843	[0.18-0.29]	rs429358	very low density lipoprotein cholesterol measurement							926	EFO_0004340	55730381	9e-14	NA	NA	NA	rs7619139	body mass index
931	EFO_0008317	95224629	9e-15	0.0275724	0.21437	[0.16-0.27]	rs429358	very low density lipoprotein cholesterol measurement							929	EFO_0004741	93497098	5e-25	0.0019	0.0199	[0.016-0.024]	rs7619139	blood urea nitrogen measurement
932	EFO_0008317	95225658	1e-12	0.0276329	0.196494	[0.14-0.25]	rs429358	very low density lipoprotein cholesterol measurement							930	EFO_0008002	21714724	3e-08	NA	NA	NA	rs7619139	physical activity measurement
933	EFO_0008317	95226708	3e-19	0.0275029	0.247981	[0.19-0.3]	rs429358	very low density lipoprotein cholesterol measurement							931	EFO_0008111	100083105	7e-22	0.00214685	0.020705	[0.016-0.025]	rs7619139	diet measurement
934	EFO_0008317	95224693	5e-10	0.027635	0.172049	[0.12-0.23]	rs429358	very low density lipoprotein cholesterol measurement							932	EFO_0008111	100654170	6e-21	NA	NA	NA	rs7619139	diet measurement
935	EFO_0008317	95229147	2e-10	0.0288032	0.184361	[0.13-0.24]	rs429358	very low density lipoprotein cholesterol measurement							933	EFO_0009282	87272574	1e-09	0.0025	0.0148	[0.0099-0.0197]	rs7619139	sodium measurement
936	EFO_0008317	95231180	1e-19	0.0286658	0.26193	[0.21-0.32]	rs429358	very low density lipoprotein cholesterol measurement							934	EFO_0009282	47712855	1e-10	0.00125959	0.00815329	[0.0057-0.0106]	rs7619139	sodium measurement
937	EFO_0008317	95224597	1e-12	0.0276001	0.196782	[0.14-0.25]	rs429358	very low density lipoprotein cholesterol measurement							935	EFO_0009819	63776818	7e-12	0.00142677	0.00979985	[0.007-0.0126]	rs7619139	comparative body size at age 10, self-reported
938	EFO_0008317	96156032	3e-76	0.0056591	0.104559	[0.093-0.116]	rs429358	very low density lipoprotein cholesterol measurement							936	EFO_0010155	98379235	2e-11	0.003612	0.024237	[0.017-0.031]	rs7619139	taste liking measurement
939	EFO_0008317	95224661	4e-10	0.027633	0.173567	[0.12-0.23]	rs429358	very low density lipoprotein cholesterol measurement							937	EFO_0010155	98380211	1e-11	0.011279	0.076322	[0.054-0.098]	rs7619139	taste liking measurement
940	EFO_0008317	130745136	2e-21	0.0059	0.0559	[0.044-0.067]	rs429358	very low density lipoprotein cholesterol measurement							938	EFO_0010155	98383231	1e-13	0.011382	0.084245	[0.062-0.107]	rs7619139	taste liking measurement
941	EFO_0008317	95224725	9e-10	0.0276382	0.169589	[0.12-0.22]	rs429358	very low density lipoprotein cholesterol measurement							939	EFO_0010155	98385376	4e-13	0.003613	0.026197	[0.019-0.033]	rs7619139	taste liking measurement
942	EFO_0008317	96158619	1e-43	0.00568931	0.07883	[0.068-0.09]	rs429358	very low density lipoprotein cholesterol measurement							940	EFO_0010158	61956686	4e-16	0.003	0.024	[0.018-0.03]	rs7619139	sugar consumption measurement
943	EFO_0008317	95225921	7e-17	0.0275324	0.230802	[0.18-0.28]	rs429358	very low density lipoprotein cholesterol measurement							941	EFO_0010811	100653983	2e-12	0.0236	0.1667	[0.12-0.21]	rs7619139	carbohydrate intake measurement
944	EFO_0008317	95230972	1e-21	0.0286372	0.275209	[0.22-0.33]	rs429358	very low density lipoprotein cholesterol measurement							942	EFO_0022196	103595241	7e-16	0.000409929	0.00330946	[0.0025-0.0041]	rs7619139	body surface area
945	EFO_0008317	95231019	2e-18	0.0286856	0.25234	[0.2-0.31]	rs429358	very low density lipoprotein cholesterol measurement							943	EFO_0000195	17443	2e-12	NA	0.19	[0.13-0.25]	rs780093	metabolic syndrome
946	EFO_0008317	130773059	2e-84	0.0055	0.1074	[0.097-0.118]	rs429358	very low density lipoprotein cholesterol measurement							944	EFO_0000319	36518413	7e-14	NA	NA	NA	rs780093	cardiovascular disease
947	EFO_0008317	95230119	6e-11	0.0287964	0.188943	[0.13-0.25]	rs429358	very low density lipoprotein cholesterol measurement							945	EFO_0000384	23845	5e-11	NA	NA	[1.10-1.21]	rs780093	crohn's disease
948	EFO_0008317	95230060	1e-16	0.0287124	0.238085	[0.18-0.29]	rs429358	very low density lipoprotein cholesterol measurement							947	EFO_0004211	55672676	3e-12	NA	NA	[1.25-1.49]	rs780093	hypertriglyceridemia
949	EFO_0008317	95230406	4e-15	0.0287332	0.226902	[0.17-0.28]	rs429358	very low density lipoprotein cholesterol measurement							949	EFO_0004253	54919844	1e-13	NA	NA	[1.08-1.13]	rs780093	nephrolithiasis
950	EFO_0008317	95226651	2e-19	0.0275014	0.248816	[0.19-0.3]	rs429358	very low density lipoprotein cholesterol measurement							950	EFO_0004325	17430	3e-10	NA	0.18	[0.12-0.24]	rs780093	blood pressure
951	EFO_0008317	95230173	7e-10	0.0288119	0.17839	[0.12-0.23]	rs429358	very low density lipoprotein cholesterol measurement							951	EFO_0004468	80758427	8e-13	0.0041	0.0289	[0.021-0.037]	rs780093	glucose measurement
952	EFO_0008317	95230925	3e-21	0.0286433	0.272445	[0.22-0.33]	rs429358	very low density lipoprotein cholesterol measurement							952	EFO_0004518	21439570	2e-16	0.0009	0.0081	[0.0063-0.0099]	rs780093	creatinine measurement
953	EFO_0008317	95230200	3e-09	0.0288218	0.171262	[0.11-0.23]	rs429358	very low density lipoprotein cholesterol measurement							953	EFO_0004529	95229218	1e-08	0.0226798	0.128902	[0.084-0.173]	rs780093	lipid measurement
954	EFO_0008317	95229174	3e-13	0.0287613	0.210906	[0.15-0.27]	rs429358	very low density lipoprotein cholesterol measurement							954	EFO_0004530	35845621	3e-297	NA	0.14	NA	rs780093	triglyceride measurement
955	EFO_0008317	95225547	7e-19	0.0275501	0.245388	[0.19-0.3]	rs429358	very low density lipoprotein cholesterol measurement							955	EFO_0004530	94433435	2e-11	0.0151054	0.101786	[0.072-0.131]	rs780093	triglyceride measurement
956	EFO_0008317	95225589	3e-14	0.027612	0.20992	[0.16-0.26]	rs429358	very low density lipoprotein cholesterol measurement							956	EFO_0004530	17443	2e-12	NA	0.19	[0.13-0.25]	rs780093	triglyceride measurement
957	EFO_0008317	130762270	9e-87	0.0055	0.1083	[0.098-0.119]	rs429358	very low density lipoprotein cholesterol measurement							957	EFO_0004530	35845616	8e-23	NA	0.142	NA	rs780093	triglyceride measurement
958	EFO_0008317	95230092	4e-19	0.0286742	0.257337	[0.2-0.31]	rs429358	very low density lipoprotein cholesterol measurement							958	EFO_0004530	94433797	3e-10	0.0148241	0.0932588	[0.064-0.122]	rs780093	triglyceride measurement
959	EFO_0008317	95225621	3e-13	0.0276234	0.202751	[0.15-0.26]	rs429358	very low density lipoprotein cholesterol measurement							959	EFO_0004530	47266845	3e-51	0.00452123	0.0681341	[0.059-0.077]	rs780093	triglyceride measurement
960	EFO_0008317	95230146	1e-10	0.0288018	0.185288	[0.13-0.24]	rs429358	very low density lipoprotein cholesterol measurement							960	EFO_0004530	95229304	6e-09	0.0226752	0.132393	[0.088-0.177]	rs780093	triglyceride measurement
961	EFO_0008317	95225510	4e-18	0.02756	0.240037	[0.19-0.29]	rs429358	very low density lipoprotein cholesterol measurement							961	EFO_0004530	17430	3e-10	NA	0.18	[0.12-0.24]	rs780093	triglyceride measurement
962	EFO_0008336	64182603	1e-08	0.06	0.35	[0.23-0.47]	rs429358	disease progression measurement							962	EFO_0004530	35845611	3e-23	NA	0.14	NA	rs780093	triglyceride measurement
963	EFO_0008336	64182683	3e-13	0.05	0.38	[0.28-0.48]	rs429358	disease progression measurement							963	EFO_0004530	14946277	7e-12	0.00936	0.064	[0.046-0.082]	rs780093	triglyceride measurement
964	EFO_0008336	105559472	2e-15	NA	NA	[1.94-3.0]	rs429358	disease progression measurement							964	EFO_0004530	95230212	2e-08	0.0226812	0.127832	[0.083-0.172]	rs780093	triglyceride measurement
965	EFO_0008354	106035510	1e-36	NA	NA	NA	rs429358	cognitive function measurement							965	EFO_0004530	94433467	4e-11	0.0149328	0.0984113	[0.069-0.128]	rs780093	triglyceride measurement
966	EFO_0008354	106054196	2e-08	NA	0.2189	NA	rs429358	cognitive function measurement							966	EFO_0004530	35845606	3e-251	NA	0.141	NA	rs780093	triglyceride measurement
967	EFO_0008466	100527016	5e-35	0.04	0.45	[0.37-0.53]	rs429358	Matrix Metalloproteinase 8 Measurement							967	EFO_0004530	14220966	3e-15	0.014	0.108	[0.081-0.135]	rs780093	triglyceride measurement
968	EFO_0008589	95229786	3e-23	0.0286128	0.285996	[0.23-0.34]	rs429358	esterified cholesterol measurement							968	EFO_0004531	16137	4e-17	NA	5.15	[3.95-6.35]	rs780093	urate measurement
969	EFO_0008589	95231266	7e-09	0.0292042	0.169466	[0.11-0.23]	rs429358	esterified cholesterol measurement							969	EFO_0004574	21421199	3e-47	0.0036	0.0515	[0.044-0.059]	rs780093	total cholesterol measurement
970	EFO_0008589	95230092	4e-19	0.0286742	0.257337	[0.2-0.31]	rs429358	esterified cholesterol measurement							970	EFO_0004574	35850441	1e-60	NA	0.069	NA	rs780093	total cholesterol measurement
971	EFO_0008589	95222859	8e-26	0.0274556	0.290188	[0.24-0.34]	rs429358	esterified cholesterol measurement							971	EFO_0004574	35850436	2e-08	NA	0.089	NA	rs780093	total cholesterol measurement
972	EFO_0008589	95227521	1e-25	0.0285789	0.300889	[0.24-0.36]	rs429358	esterified cholesterol measurement							972	EFO_0004574	47266279	2e-22	0.383105	3.73622	[2.99-4.49]	rs780093	total cholesterol measurement
973	EFO_0008589	95228654	2e-10	0.0288057	0.183513	[0.13-0.24]	rs429358	esterified cholesterol measurement							973	EFO_0004574	35850426	3e-47	NA	0.067	NA	rs780093	total cholesterol measurement
974	EFO_0008589	95222359	2e-22	0.0275213	0.26976	[0.22-0.32]	rs429358	esterified cholesterol measurement							974	EFO_0004574	35850431	2e-08	NA	0.087	NA	rs780093	total cholesterol measurement
975	EFO_0008589	95225231	1e-25	0.027432	0.289353	[0.24-0.34]	rs429358	esterified cholesterol measurement							975	EFO_0004593	119352728	8e-13	0.017	0.12	[0.087-0.153]	rs780093	gestational diabetes
976	EFO_0008589	130745498	5e-52	0.0055	0.0841	[0.073-0.095]	rs429358	esterified cholesterol measurement							978	EFO_0004612	130756934	3e-35	0.0041	0.0512	[0.043-0.059]	rs780093	high density lipoprotein cholesterol measurement
977	EFO_0008589	95230972	1e-21	0.0286372	0.275209	[0.22-0.33]	rs429358	esterified cholesterol measurement							979	EFO_0004612	130745363	2e-15	0.004	0.0318	[0.024-0.04]	rs780093	high density lipoprotein cholesterol measurement
978	EFO_0008589	95228191	3e-25	0.0285811	0.298956	[0.24-0.35]	rs429358	esterified cholesterol measurement							980	EFO_0004612	95229670	2e-10	0.0226757	0.144918	[0.1-0.19]	rs780093	high density lipoprotein cholesterol measurement
979	EFO_0008589	95229174	3e-13	0.0287613	0.210906	[0.15-0.27]	rs429358	esterified cholesterol measurement							981	EFO_0004612	130747068	4e-31	0.0041	0.0481	[0.04-0.056]	rs780093	high density lipoprotein cholesterol measurement
980	EFO_0008589	95224629	9e-15	0.0275724	0.21437	[0.16-0.27]	rs429358	esterified cholesterol measurement							982	EFO_0004639	95229272	2e-08	0.0226809	0.12804	[0.084-0.172]	rs780093	phospholipid measurement
981	EFO_0008589	95224318	4e-26	0.0274213	0.291486	[0.24-0.35]	rs429358	esterified cholesterol measurement							983	EFO_0004639	95229670	2e-10	0.0226757	0.144918	[0.1-0.19]	rs780093	phospholipid measurement
982	EFO_0008589	95228868	3e-24	0.028598	0.292372	[0.24-0.35]	rs429358	esterified cholesterol measurement							985	EFO_0004696	98144700	9e-11	0.0063	0.041	[0.029-0.053]	rs780093	sex hormone-binding globulin measurement
983	EFO_0008589	130745664	4e-89	0.0057	0.1133	[0.1-0.12]	rs429358	esterified cholesterol measurement							986	EFO_0004696	98144766	2e-16	0.0039	0.032	[0.024-0.040]	rs780093	sex hormone-binding globulin measurement
984	EFO_0008589	95226542	2e-17	0.0275277	0.234638	[0.18-0.29]	rs429358	esterified cholesterol measurement							989	EFO_0005000	14761575	2e-10	0.005	0.032	[0.022-0.042]	rs780093	leptin measurement
985	EFO_0008589	95223676	3e-26	0.0274093	0.29202	[0.24-0.35]	rs429358	esterified cholesterol measurement							992	EFO_0005110	13044616	1e-09	NA	0.02	[0.014-0.027]	rs780093	fatty acid measurement
986	EFO_0008589	95227115	5e-19	0.028865	0.258516	[0.2-0.32]	rs429358	esterified cholesterol measurement							993	EFO_0005208	47228181	4e-09	0.0007	0.0039	[0.0025-0.0053]	rs780093	glomerular filtration rate
987	EFO_0008589	95225547	7e-19	0.0275501	0.245388	[0.19-0.3]	rs429358	esterified cholesterol measurement							994	EFO_0005208	21439570	2e-16	0.0009	0.0081	[0.0063-0.0099]	rs780093	glomerular filtration rate
988	EFO_0008591	95231019	2e-18	0.0286856	0.25234	[0.2-0.31]	rs429358	free cholesterol measurement							995	EFO_0005208	47099598	7e-42	NA	13.556	NA	rs780093	glomerular filtration rate
989	EFO_0008591	95224661	4e-10	0.027633	0.173567	[0.12-0.23]	rs429358	free cholesterol measurement							996	EFO_0005208	47232608	3e-62	0.0003	0.0044	[0.0038-0.005]	rs780093	glomerular filtration rate
990	EFO_0008591	95228233	2e-19	0.0286688	0.259943	[0.2-0.32]	rs429358	free cholesterol measurement							997	EFO_0005653	54186216	5e-11	NA	0.0824702	NA	rs780093	serum metabolite measurement
991	EFO_0008591	95228681	1e-08	0.0288314	0.165019	[0.11-0.22]	rs429358	free cholesterol measurement							998	EFO_0005653	54186774	1e-08	NA	0.084067	NA	rs780093	serum metabolite measurement
992	EFO_0008591	95222487	9e-18	0.0275627	0.237671	[0.18-0.29]	rs429358	free cholesterol measurement							999	EFO_0005653	54188536	1e-11	NA	0.077922	NA	rs780093	serum metabolite measurement
993	EFO_0008591	95229828	4e-24	0.0286006	0.291267	[0.24-0.35]	rs429358	free cholesterol measurement							1000	EFO_0005653	54186573	2e-09	NA	0.0888686	NA	rs780093	serum metabolite measurement
994	EFO_0008591	95227563	4e-17	0.0287059	0.242738	[0.19-0.3]	rs429358	free cholesterol measurement							1002	EFO_0005653	54186127	1e-11	NA	0.085194	NA	rs780093	serum metabolite measurement
995	EFO_0008591	95224360	4e-27	0.0274076	0.297518	[0.24-0.35]	rs429358	free cholesterol measurement							1003	EFO_0005653	54188448	2e-13	NA	0.0791564	NA	rs780093	serum metabolite measurement
996	EFO_0008591	95228910	7e-25	0.0285891	0.296131	[0.24-0.35]	rs429358	free cholesterol measurement							1004	EFO_0005653	54189025	2e-11	NA	0.0905476	NA	rs780093	serum metabolite measurement
997	EFO_0008591	95230119	6e-11	0.0287964	0.188943	[0.13-0.25]	rs429358	free cholesterol measurement							1005	EFO_0005653	54188956	7e-11	NA	0.0767572	NA	rs780093	serum metabolite measurement
998	EFO_0008591	95222906	5e-20	0.0275327	0.253317	[0.2-0.31]	rs429358	free cholesterol measurement							1006	EFO_0005653	54188792	8e-10	NA	0.0679738	NA	rs780093	serum metabolite measurement
999	EFO_0008591	95226594	2e-17	0.0275266	0.235239	[0.18-0.29]	rs429358	free cholesterol measurement							1007	EFO_0005653	54186444	6e-10	NA	0.0775291	NA	rs780093	serum metabolite measurement
1000	EFO_0008591	95223713	1e-21	0.0274691	0.264058	[0.21-0.32]	rs429358	free cholesterol measurement							1008	EFO_0005653	54186625	3e-09	NA	0.074291	NA	rs780093	serum metabolite measurement
1001	EFO_0008591	95227238	5e-16	0.0288937	0.23526	[0.18-0.29]	rs429358	free cholesterol measurement							1010	EFO_0005653	54186621	3e-09	NA	0.087917	NA	rs780093	serum metabolite measurement
1002	EFO_0008591	95225589	3e-14	0.027612	0.20992	[0.16-0.26]	rs429358	free cholesterol measurement							1011	EFO_0005653	54188668	5e-12	NA	0.080612	NA	rs780093	serum metabolite measurement
1003	EFO_0008591	95225278	9e-27	0.0274179	0.295596	[0.24-0.35]	rs429358	free cholesterol measurement							1012	EFO_0005653	54189475	3e-10	NA	0.0759964	NA	rs780093	serum metabolite measurement
1004	EFO_0008592	130732797	7e-31	0.0056	0.0645	[0.054-0.075]	rs429358	high density lipoprotein particle size measurement							1013	EFO_0005653	54186318	2e-10	NA	0.0800027	NA	rs780093	serum metabolite measurement
1005	EFO_0008595	95223089	1e-12	0.0276307	0.196548	[0.14-0.25]	rs429358	intermediate density lipoprotein measurement							1014	EFO_0005653	54186552	1e-09	NA	0.089045	NA	rs780093	serum metabolite measurement
1006	EFO_0008595	95222906	5e-20	0.0275327	0.253317	[0.2-0.31]	rs429358	intermediate density lipoprotein measurement							1015	EFO_0005653	54189173	7e-10	NA	0.0743885	NA	rs780093	serum metabolite measurement
1007	EFO_0008595	95227610	6e-23	0.0286169	0.283672	[0.23-0.34]	rs429358	intermediate density lipoprotein measurement							1016	EFO_0005653	54188944	7e-10	NA	0.0706077	NA	rs780093	serum metabolite measurement
1008	EFO_0008595	95222953	6e-23	0.0274523	0.272217	[0.22-0.33]	rs429358	intermediate density lipoprotein measurement							1017	EFO_0005653	54189436	1e-09	NA	0.0707708	NA	rs780093	serum metabolite measurement
1009	EFO_0008595	95222859	8e-26	0.0274556	0.290188	[0.24-0.34]	rs429358	intermediate density lipoprotein measurement							1018	EFO_0005653	54189029	2e-10	NA	0.0743923	NA	rs780093	serum metabolite measurement
1010	EFO_0008595	95227751	2e-12	0.0287763	0.203331	[0.15-0.26]	rs429358	intermediate density lipoprotein measurement							1019	EFO_0005653	54188924	2e-11	NA	0.0894078	NA	rs780093	serum metabolite measurement
1011	EFO_0008595	95227657	3e-23	0.0286118	0.285903	[0.23-0.34]	rs429358	intermediate density lipoprotein measurement							1020	EFO_0005653	54186585	2e-09	NA	0.0886059	NA	rs780093	serum metabolite measurement
1012	EFO_0008595	95227563	4e-17	0.0287059	0.242738	[0.19-0.3]	rs429358	intermediate density lipoprotein measurement							1021	EFO_0006807	130729204	2e-14	0.0063	0.0483	[0.036-0.061]	rs780093	linoleic acid measurement
1013	EFO_0008595	95227521	1e-25	0.0285789	0.300889	[0.24-0.36]	rs429358	intermediate density lipoprotein measurement							1024	EFO_0007778	47785785	1e-13	0.0066	0.0485	[0.036-0.061]	rs780093	urinary albumin to creatinine ratio
1014	EFO_0008595	95223047	4e-21	0.027518	0.260746	[0.21-0.31]	rs429358	intermediate density lipoprotein measurement							1026	EFO_0007793	14761739	4e-10	0.004	0.024	[0.016-0.032]	rs780093	BMI-adjusted leptin measurement
1015	EFO_0008595	95227479	2e-23	0.0286111	0.287255	[0.23-0.34]	rs429358	intermediate density lipoprotein measurement							1027	EFO_0007900	119770143	1e-23	0.0102113	0.102224	[0.082-0.122]	rs780093	retinol measurement
1016	EFO_0008595	95222812	2e-24	0.0274747	0.281504	[0.23-0.34]	rs429358	intermediate density lipoprotein measurement							1028	EFO_0007973	21428640	4e-12	0.003	0.019	[0.013-0.025]	rs780093	palmitoleic acid measurement
1017	EFO_0008595	95223000	3e-23	0.0274487	0.273934	[0.22-0.33]	rs429358	intermediate density lipoprotein measurement							1029	EFO_0007988	62511348	1e-10	0.003665	0.02358	[0.016-0.031]	rs780093	myeloid white cell count
1018	EFO_0008595	95227709	2e-19	0.0286717	0.259683	[0.2-0.32]	rs429358	intermediate density lipoprotein measurement							1030	EFO_0008317	95229245	1e-08	0.0226789	0.129627	[0.085-0.174]	rs780093	very low density lipoprotein cholesterol measurement
1019	EFO_0008596	130773059	2e-84	0.0055	0.1074	[0.097-0.118]	rs429358	chylomicron measurement							1031	EFO_0008317	95229218	1e-08	0.0226798	0.128902	[0.084-0.173]	rs780093	very low density lipoprotein cholesterol measurement
1020	EFO_0008596	95231266	7e-09	0.0292042	0.169466	[0.11-0.23]	rs429358	chylomicron measurement							1032	EFO_0008317	95229186	9e-09	0.0226775	0.130666	[0.086-0.175]	rs780093	very low density lipoprotein cholesterol measurement
1021	EFO_0009178	118831586	8e-10	NA	0.184	NA	rs429358	neurofilament light chain measurement							1033	EFO_0008317	95229304	6e-09	0.0226752	0.132393	[0.088-0.177]	rs780093	very low density lipoprotein cholesterol measurement
1022	EFO_0009268	104908956	6e-150	NA	NA	NA	rs429358	family history of Alzheimer鈥檚 disease							1034	EFO_0008317	95230212	2e-08	0.0226812	0.127832	[0.083-0.172]	rs780093	very low density lipoprotein cholesterol measurement
1023	EFO_0009268	64675726	1e-300	NA	1.17924	NA	rs429358	family history of Alzheimer鈥檚 disease							1035	EFO_0008317	95230455	6e-09	0.0226754	0.132198	[0.088-0.177]	rs780093	very low density lipoprotein cholesterol measurement
1024	EFO_0009332	119358586	9e-145	NA	NA	NA	rs429358	executive function measurement							1036	EFO_0008317	95229272	2e-08	0.0226809	0.12804	[0.084-0.172]	rs780093	very low density lipoprotein cholesterol measurement
1025	EFO_0009332	119358637	7e-20	NA	NA	NA	rs429358	executive function measurement							1037	EFO_0008589	130745363	2e-15	0.004	0.0318	[0.024-0.04]	rs780093	esterified cholesterol measurement
1026	EFO_0009332	101054641	1e-19	NA	NA	NA	rs429358	executive function measurement							1038	EFO_0008591	95229186	9e-09	0.0226775	0.130666	[0.086-0.175]	rs780093	free cholesterol measurement
1027	EFO_0009332	119358610	2e-170	NA	NA	NA	rs429358	executive function measurement							1039	EFO_0008594	95225933	8e-11	0.0216108	0.140795	[0.098-0.183]	rs780093	very low density lipoprotein particle size measurement
1028	EFO_0009332	63099655	2e-13	NA	NA	NA	rs429358	executive function measurement							1040	EFO_0008594	95230418	3e-09	0.0226719	0.134825	[0.09-0.179]	rs780093	very low density lipoprotein particle size measurement
1029	EFO_0009762	62271343	1e-126	NA	NA	NA	rs429358	healthspan							1041	EFO_0009769	96794509	2e-17	NA	8.509	NA	rs780093	histidine measurement
1030	EFO_0009792	130764506	9e-10	0.0057	0.0349	[0.024-0.046]	rs429358	valine measurement							1042	EFO_0009770	95227928	3e-09	0.0226723	0.134479	[0.09-0.179]	rs780093	leucine measurement
1031	EFO_0009946	95225456	4e-14	0.0275862	0.20887	[0.15-0.26]	rs429358	low density lipoprotein triglyceride measurement							1043	EFO_0009793	95223101	2e-09	0.0216268	0.129617	[0.087-0.172]	rs780093	isoleucine measurement
1032	EFO_0009946	95227916	4e-11	0.0287935	0.19086	[0.13-0.25]	rs429358	low density lipoprotein triglyceride measurement							1044	EFO_0009793	95227763	4e-09	0.0226744	0.133714	[0.089-0.178]	rs780093	isoleucine measurement
1033	EFO_0009946	95229083	5e-09	0.0288256	0.169359	[0.11-0.23]	rs429358	low density lipoprotein triglyceride measurement							1045	EFO_0009924	45600815	6e-12	0.01193	0.0819713	[0.059-0.105]	rs780093	Drugs used in diabetes use measurement
1034	EFO_0009946	95224533	1e-11	0.0276127	0.18747	[0.13-0.24]	rs429358	low density lipoprotein triglyceride measurement							1046	EFO_0010118	94422461	4e-16	0.0122145	0.0992757	[0.075-0.123]	rs780093	sphingomyelin measurement
1035	EFO_0009946	95228406	5e-11	0.0287958	0.189325	[0.13-0.25]	rs429358	low density lipoprotein triglyceride measurement							1047	EFO_0010118	94429079	4e-10	0.0102	0.0638	[0.044-0.084]	rs780093	sphingomyelin measurement
1036	EFO_0009946	95223886	1e-12	0.0275895	0.195889	[0.14-0.25]	rs429358	low density lipoprotein triglyceride measurement							1048	EFO_0010118	94422269	4e-16	0.0118324	0.0963272	[0.073-0.12]	rs780093	sphingomyelin measurement
1037	EFO_0009946	95230001	4e-11	0.0287954	0.190428	[0.13-0.25]	rs429358	low density lipoprotein triglyceride measurement							1049	EFO_0010118	106387301	3e-13	0.00456963	0.0334462	[0.024-0.042]	rs780093	sphingomyelin measurement
1038	EFO_0009946	95223276	4e-13	0.0275819	0.200855	[0.15-0.25]	rs429358	low density lipoprotein triglyceride measurement							1050	EFO_0010118	94422125	1e-13	0.0118824	0.0879313	[0.065-0.111]	rs780093	sphingomyelin measurement
1039	EFO_0010130	64731901	1e-20	NA	NA	[1.05, 1.07]	rs429358	health study participation							1051	EFO_0010222	97846951	3e-09	0.022	0.132	[0.089-0.175]	rs780093	ceramide measurement
1040	EFO_0010130	47457361	5e-19	0.0014913	0.013306	[0.01-0.016]	rs429358	health study participation							1052	EFO_0010222	97860826	3e-11	0.022	0.15	[0.11-0.19]	rs780093	ceramide measurement
1041	EFO_0010155	98380470	3e-11	0.007965	0.05312	[0.038-0.069]	rs429358	taste liking measurement							1053	EFO_0010222	97846790	2e-09	0.022	0.135	[0.092-0.178]	rs780093	ceramide measurement
1042	EFO_0010155	98380840	8e-09	0.004996	0.02885	[0.019-0.039]	rs429358	taste liking measurement							1054	EFO_0010225	94379951	3e-12	0.0109779	0.0767223	[0.055-0.098]	rs780093	lysophosphatidylethanolamine measurement
1043	EFO_0010155	98382051	2e-12	0.005011	0.03535	[0.026-0.045]	rs429358	taste liking measurement							1055	EFO_0010226	94388484	2e-15	0.0117943	0.0935235	[0.07-0.117]	rs780093	phosphatidylcholine measurement
1044	EFO_0010155	98382325	5e-13	0.014296	0.10338	[0.075-0.131]	rs429358	taste liking measurement							1056	EFO_0010226	94388995	3e-20	0.0116274	0.107281	[0.084-0.13]	rs780093	phosphatidylcholine measurement
1045	EFO_0010155	98382556	4e-23	0.016847	0.16691	[0.13-0.2]	rs429358	taste liking measurement							1057	EFO_0010226	94389223	6e-12	0.0122688	0.0844062	[0.06-0.108]	rs780093	phosphatidylcholine measurement
1046	EFO_0010155	98383119	1e-16	0.00501	0.0415	[0.032-0.051]	rs429358	taste liking measurement							1058	EFO_0010226	94388627	7e-16	0.012105	0.0977016	[0.074-0.121]	rs780093	phosphatidylcholine measurement
1047	EFO_0010155	98383169	2e-09	0.009869	0.05908	[0.04-0.078]	rs429358	taste liking measurement							1059	EFO_0010226	94389174	4e-11	0.0123668	0.081636	[0.057-0.106]	rs780093	phosphatidylcholine measurement
1048	EFO_0010155	98383844	1e-23	0.016171	0.16206	[0.13-0.19]	rs429358	taste liking measurement							1060	EFO_0010226	94389665	3e-12	0.011905	0.083328	[0.06-0.107]	rs780093	phosphatidylcholine measurement
1049	EFO_0010155	98384023	6e-09	0.013953	0.08124	[0.054-0.109]	rs429358	taste liking measurement							1061	EFO_0010226	94388362	3e-13	0.0112329	0.0819155	[0.06-0.104]	rs780093	phosphatidylcholine measurement
1050	EFO_0010155	98379548	6e-15	0.019513	0.15209	[0.11-0.19]	rs429358	taste liking measurement							1062	EFO_0010226	94388171	3e-13	0.0121529	0.0889613	[0.065-0.113]	rs780093	phosphatidylcholine measurement
1051	EFO_0010155	98378667	5e-19	0.005013	0.04474	[0.035-0.055]	rs429358	taste liking measurement							1063	EFO_0010226	94389613	8e-13	0.0121049	0.0866234	[0.063-0.11]	rs780093	phosphatidylcholine measurement
1052	EFO_0010155	98378755	5e-16	0.005013	0.04074	[0.031-0.051]	rs429358	taste liking measurement							1065	EFO_0010700	64183331	6e-22	0.00230214	0.0221701	[0.018-0.027]	rs780093	reticulocyte measurement
1053	EFO_0010155	98379846	4e-08	0.005011	0.02748	[0.018-0.037]	rs429358	taste liking measurement							1066	EFO_0020055	94372295	6e-12	0.0116139	0.0800099	[0.057-0.103]	rs780093	diacylglycerol 32.2 measurement
1054	EFO_0010158	61956706	3e-11	0.004	0.028	[0.02-0.036]	rs429358	sugar consumption measurement							1067	EFO_0020059	94372708	1e-11	0.0108946	0.0737943	[0.052-0.095]	rs780093	diacylglycerol 34:3 measurement
1055	EFO_0010222	97867330	9e-09	0.031	0.182	[0.12-0.24]	rs429358	ceramide measurement							1068	EFO_0020069	94374441	5e-16	0.0117794	0.0955747	[0.072-0.119]	rs780093	diacylglycerol 44:7 measurement
1057	EFO_0010228	97866157	2e-14	NA	NA	NA	rs429358	phosphatidylethanolamine measurement							1069	EFO_0020947	130756934	3e-35	0.0041	0.0512	[0.043-0.059]	rs780093	Triglycerides:total lipids ratio
1058	EFO_0010351	96162056	2e-50	0.00527987	0.0789013	[0.069-0.089]	rs429358	cholesteryl ester measurement							1070	EFO_0020947	130747068	4e-31	0.0041	0.0481	[0.04-0.056]	rs780093	Triglycerides:total lipids ratio
1059	EFO_0010351	130773059	2e-84	0.0055	0.1074	[0.097-0.118]	rs429358	cholesteryl ester measurement							1071	EFO_0022307	106384782	5e-10	0.00440537	0.0274229	[0.019-0.036]	rs780093	total lipids in HDL measurement
1060	EFO_0010351	106411619	4e-43	0.00606535	0.0835073	[0.072-0.095]	rs429358	cholesteryl ester measurement							1072	EFO_0022324	130767811	2e-17	0.0042	0.0355	[0.027-0.044]	rs780093	triglycerides in very large HDL measurement
1061	EFO_0010608	100829306	1e-15	0.0491763	0.394747	[0.3-0.49]	rs429358	stromelysin鈥? measurement							1074	EFO_0010155	98379164	8e-09	0.003945	0.022784	[0.015-0.031]	rs790561	taste liking measurement
1062	EFO_0010699	63591229	1e-20	NA	NA	NA	rs429358	diffuse plaque measurement							1075	EFO_0010155	98384694	8e-10	0.003875	0.023857	[0.016-0.031]	rs790561	taste liking measurement
1063	EFO_0010701	64414071	4e-21	0.00312914	0.0295568	[0.023-0.036]	rs429358	mean reticulocyte volume							1076	EFO_0006781	47433437	4e-08	0.0016	0.0087	[0.0056-0.0118]	rs8056750	coffee consumption measurement
1064	EFO_0010733	95224860	3e-20	0.0275634	0.255085	[0.2-0.31]	rs429358	polyunsaturated fatty acid measurement							1077	EFO_0006781	100083877	6e-10	0.00225709	0.0140255	[0.0096-0.0184]	rs8056750	coffee consumption measurement
1065	EFO_0010733	95229400	9e-18	0.0288748	0.249076	[0.19-0.31]	rs429358	polyunsaturated fatty acid measurement							1078	EFO_0010129	47386897	2e-17	0.0038	0.0326	[0.025-0.04]	rs8097544	breakfast skipping measurement
1066	EFO_0010811	100654003	2e-08	0.0331	0.1863	[0.12-0.25]	rs429358	carbohydrate intake measurement							1079	EFO_0010129	47386851	2e-17	0.0038	0.0326	[0.025-0.04]	rs8097544	breakfast skipping measurement
1067	EFO_0010815	95229432	3e-23	0.0286128	0.285465	[0.23-0.34]	rs429358	remnant cholesterol measurement							1080	EFO_0004339	103281341	2e-17	0.0007	0.0058	[0.0044-0.0072]	rs8130508	body height
1068	EFO_0010815	95224902	2e-24	0.0274335	0.281063	[0.23-0.33]	rs429358	remnant cholesterol measurement							1081	EFO_0005670	102094311	3e-32	0.000894	0.0106	[0.0088-0.0124]	rs9302428	smoking initiation
1069	EFO_0010821	62177187	6e-11	0.011	0.073	[0.051-0.095]	rs429358	liver fat measurement							1083	EFO_0006335	36100767	6e-09	NA	NA	NA	rs9374896	systolic blood pressure
1070	EFO_0010821	90542526	1e-30	NA	0.123	NA	rs429358	liver fat measurement							1085	EFO_0004346	63049922	1e-11	NA	NA	NA	rs9398171	neuroimaging measurement
1071	EFO_0010821	104878501	2e-29	NA	11.26	NA	rs429358	liver fat measurement							1086	EFO_0004346	101688108	2e-19	NA	NA	NA	rs9398171	neuroimaging measurement
1072	EFO_0010982	96220966	2e-23	0.00567174	0.0564519	[0.045-0.068]	rs429358	3-hydroxybutyrate measurement							1087	EFO_0004464	98446156	1e-11	NA	NA	NA	rs9398171	brain measurement
1073	EFO_0010982	130729121	9e-20	0.0072	0.0652	[0.051-0.079]	rs429358	3-hydroxybutyrate measurement							1088	EFO_0004995	36611175	3e-08	0.038364	0.21275	[0.14-0.29]	rs9398171	lean body mass
1074	EFO_0010982	106392013	4e-19	0.00654306	0.0584598	[0.046-0.071]	rs429358	3-hydroxybutyrate measurement							1089	EFO_0004995	36609993	1e-13	0.024268	0.18018	[0.13-0.23]	rs9398171	lean body mass
1075	EFO_0011036	63567582	1e-17	0.02	0.1619	[0.12-0.2]	rs429358	matrix metalloproteinase鈥揹egraded type I collagen measurement							1091	EFO_0006781	100083922	2e-08	0.00231613	0.0128985	[0.0084-0.0174]	rs9398171	coffee consumption measurement
1076	EFO_0020157	100830377	8e-20	0.0492016	0.448356	[0.35-0.54]	rs429358	apolipoprotein E (isoform E3) measurement							1092	EFO_0006930	63049922	1e-11	NA	NA	NA	rs9398171	brain volume measurement
1077	EFO_0020157	100523422	1e-34	0.03	0.42	[0.36-0.48]	rs429358	apolipoprotein E (isoform E3) measurement							1093	EFO_0008375	35754334	6e-22	0.0759	0.704	[0.56-0.85]	rs9398171	macula measurement
1078	EFO_0020158	100523436	8e-29	0.03	0.38	[0.32-0.44]	rs429358	apolipoprotein E (isoform E4) measurement							1094	EFO_0600002	80673611	8e-22	0.05	0.5	[0.4-0.6]	rs9398171	retinal layer thickness measurement
1079	EFO_0020158	100830399	2e-19	0.049248	0.444119	[0.35-0.54]	rs429358	apolipoprotein E (isoform E4) measurement							1095	EFO_0600004	80673847	1e-08	0.04	0.23	[0.15-0.31]	rs9398171	retinal nerve fibre layer thickness measurement
1080	EFO_0020234	104516785	9e-25	0.019	0.199	[0.16-0.24]	rs429358	carboxypeptidase e measurement							1096	EFO_0600005	80673900	8e-22	0.05	0.5	[0.4-0.6]	rs9398171	ganglion cell inner plexiform layer thickness measurement
1081	EFO_0020235	102505777	4e-148	NA	0.8	[0.74-0.86]	rs429358	cardiotrophin-1 measurement							1097	MONDO_0005090	100544571	2e-10	0.008	NA	[1.04-1.07]	rs9398171	schizophrenia
1082	EFO_0020943	130765681	1e-97	0.0056	0.1169	[0.11-0.13]	rs429358	Cholesterol:total lipids ratio							1098	MONDO_0005090	38450876	2e-11	0.0101	NA	[1.05-1.09]	rs9398171	schizophrenia
1083	EFO_0020944	130766083	4e-82	0.0056	0.1068	[0.096-0.118]	rs429358	Cholesteryl esters:total lipids ratio							1100	MONDO_0005090	15059912	4e-08	NA	NA	NA	rs9398171	schizophrenia
1084	EFO_0020944	130745865	1e-54	0.0056	0.0866	[0.076-0.098]	rs429358	Cholesteryl esters:total lipids ratio							1101	MONDO_0005090	24729141	2e-11	0.01	NA	[1.05-1.09]	rs9398171	schizophrenia
1085	EFO_0020945	96156032	3e-76	0.0056591	0.104559	[0.093-0.116]	rs429358	Free cholesterol:total lipids ratio							1102	EFO_0008111	80446262	1e-09	0.002	0.011	[0.0071-0.0149]	rs9427220	diet measurement
1086	EFO_0020945	130741583	5e-92	0.0056	0.1139	[0.1-0.12]	rs429358	Free cholesterol:total lipids ratio							1103	EFO_0010091	64639209	7e-29	0.002272	0.02534	[0.021-0.03]	rs9624470	tea consumption measurement
1087	EFO_0020946	106443326	2e-42	0.00650123	0.0888502	[0.076-0.102]	rs429358	Phospholipids:total lipids ratio							1104	EFO_0010091	100083660	2e-34	0.00213225	0.0261855	[0.022-0.03]	rs9624470	tea consumption measurement
1088	EFO_0020946	130767760	2e-97	0.0056	0.1168	[0.11-0.13]	rs429358	Phospholipids:total lipids ratio							1105	EFO_0010091	47433821	4e-16	0.0015	0.0126	[0.0097-0.0155]	rs9624470	tea consumption measurement
1089	EFO_0020946	96210595	1e-76	0.00571727	0.105943	[0.095-0.117]	rs429358	Phospholipids:total lipids ratio							1106	EFO_0000195	55654920	3e-15	0.0110761	0.0873883	[0.066-0.109]	rs9987289	metabolic syndrome
1090	EFO_0020946	100875955	5e-33	0.02	0.27	[0.23-0.31]	rs429358	Phospholipids:total lipids ratio							1107	EFO_0000195	17422	4e-08	NA	0.24	[0.16-0.32]	rs9987289	metabolic syndrome
1091	EFO_0020946	130746806	3e-52	0.0055	0.0832	[0.072-0.094]	rs429358	Phospholipids:total lipids ratio							1108	EFO_0004458	17584	3e-13	NA	0.069	[0.05-0.09]	rs9987289	c-reactive protein measurement
1092	EFO_0020946	96153001	5e-54	0.00570684	0.0883229	[0.077-0.1]	rs429358	Phospholipids:total lipids ratio							1109	EFO_0004458	17460360	2e-24	NA	NA	NA	rs9987289	c-reactive protein measurement
1093	EFO_0020946	106414544	7e-66	0.0065125	0.111748	[0.099-0.125]	rs429358	Phospholipids:total lipids ratio							1110	EFO_0004458	47262404	6e-14	0.0112192	0.0842457	[0.062-0.106]	rs9987289	c-reactive protein measurement
1094	EFO_0020947	130745136	2e-21	0.0059	0.0559	[0.044-0.067]	rs429358	Triglycerides:total lipids ratio							1111	EFO_0004458	17459691	3e-14	NA	NA	NA	rs9987289	c-reactive protein measurement
1095	EFO_0020947	96158619	1e-43	0.00568931	0.07883	[0.068-0.09]	rs429358	Triglycerides:total lipids ratio							1112	EFO_0004458	17462371	1e-39	NA	NA	NA	rs9987289	c-reactive protein measurement
1096	EFO_0020947	130740067	3e-28	0.0056	0.0613	[0.05-0.072]	rs429358	Triglycerides:total lipids ratio							1113	EFO_0004468	119033877	1e-21	0.000502234	0.00479807	[0.0038-0.0058]	rs9987289	glucose measurement
1098	EFO_0021457	97868908	9e-09	0.032	0.182	[0.12-0.24]	rs429358	lysophosphatidylcholine 20:1 measurement							1114	EFO_0004468	119032695	4e-22	0.00051	0.005	[0.004-0.006]	rs9987289	glucose measurement
1102	EFO_0021492	98040968	2e-08	NA	NA	NA	rs429358	hippocampus volume change measurement							1115	EFO_0004468	93507971	3e-26	0.0042	0.0442	[0.036-0.052]	rs9987289	glucose measurement
1103	EFO_0021492	98041488	1e-08	NA	NA	NA	rs429358	hippocampus volume change measurement							1118	EFO_0004530	17459691	3e-14	NA	NA	NA	rs9987289	triglyceride measurement
1105	EFO_0021903	106411367	9e-39	0.00604363	0.0787552	[0.067-0.091]	rs429358	cholesterol in medium HDL measurement							1119	EFO_0004530	17419	1e-08	NA	0.25	[0.17-0.33]	rs9987289	triglyceride measurement
1106	EFO_0022114	119770835	1e-10	0.0137757	0.088938	[0.062-0.116]	rs429358	Sphingomyelin (d18:2/14:0, d18:1/14:1) measurement							1121	EFO_0004535	100870047	5e-15	0.025	0.2	[0.15-0.25]	rs9987289	serum albumin measurement
1107	EFO_0022115	119770879	4e-09	0.0137893	0.0811988	[0.054-0.108]	rs429358	Sphingomyelin (d18:2/16:0, d18:1/16:1) measurement							1122	EFO_0004535	106392303	2e-12	0.00869583	0.0613724	[0.044-0.078]	rs9987289	serum albumin measurement
1108	EFO_0022148	130761984	4e-96	0.0055	0.1139	[0.1-0.12]	rs429358	total lipids in small VLDL							1123	EFO_0004535	119201659	2e-13	NA	NA	NA	rs9987289	serum albumin measurement
1109	EFO_0022149	130735801	1e-100	0.0055	0.1169	[0.11-0.13]	rs429358	triglycerides in IDL measurement							1124	EFO_0004574	14979558	1e-21	0.01	0.097	[0.077-0.117]	rs9987289	total cholesterol measurement
1110	EFO_0022157	130738550	2e-57	0.0056	0.0892	[0.078-0.1]	rs429358	free cholesterol in large HDL measurement							1125	EFO_0004574	39966	2e-36	NA	0.084	NA	rs9987289	total cholesterol measurement
1111	EFO_0022159	130738088	2e-77	0.0056	0.1039	[0.093-0.115]	rs429358	cholesterol esters in large HDL measurement							1126	EFO_0004574	101348368	1e-178	0.00230867	0.0788982	[0.074-0.083]	rs9987289	total cholesterol measurement
1112	EFO_0022171	130760683	2e-148	0.0054	0.1412	[0.13-0.15]	rs429358	total cholesterol in small VLDL							1128	EFO_0004574	19853	9e-24	0.32	3.14	[2.51-3.77]	rs9987289	total cholesterol measurement
1113	EFO_0022182	130751230	1e-105	0.0055	0.1203	[0.11-0.13]	rs429358	cholesterol esters in medium VLDL measurement							1129	EFO_0004574	35851167	1e-17	NA	0.07	NA	rs9987289	total cholesterol measurement
1114	EFO_0022189	130739022	2e-68	0.0056	0.0975	[0.087-0.108]	rs429358	total lipids in large HDL							1130	EFO_0004574	93539871	7e-65	0.0039	0.0666	[0.059-0.074]	rs9987289	total cholesterol measurement
1115	EFO_0022190	130739574	3e-64	0.0056	0.0945	[0.084-0.105]	rs429358	phospholipids in large HDL measurement							1131	EFO_0004574	21421219	1e-34	0.0063	0.0842	[0.072-0.097]	rs9987289	total cholesterol measurement
1116	EFO_0022267	130746026	9e-54	0.0056	0.087	[0.076-0.098]	rs429358	free cholesterol in medium HDL measurement							1132	EFO_0004574	130755083	5e-21	0.0065	0.0616	[0.049-0.074]	rs9987289	total cholesterol measurement
1117	EFO_0022272	130761582	3e-95	0.0055	0.1129	[0.1-0.12]	rs429358	free cholesterol in small VLDL measurement							1133	EFO_0004574	35851177	2e-23	NA	0.073	NA	rs9987289	total cholesterol measurement
1118	EFO_0022281	106419853	1e-59	0.00649068	0.105862	[0.093-0.119]	rs429358	free cholesterol to total lipids in large VLDL percentage							1136	EFO_0004611	39899	9e-24	NA	0.071	NA	rs9987289	low density lipoprotein cholesterol measurement
1119	EFO_0022295	130746695	3e-63	0.0056	0.0949	[0.084-0.106]	rs429358	phospholipids in medium HDL measurement							1137	EFO_0004611	35813279	3e-16	NA	0.061	NA	rs9987289	low density lipoprotein cholesterol measurement
1120	EFO_0022304	130754921	5e-87	0.0055	0.1096	[0.099-0.12]	rs429358	saturated fatty acids measurement							1138	EFO_0004611	35813269	3e-12	NA	0.058	NA	rs9987289	low density lipoprotein cholesterol measurement
1121	EFO_0022310	130746343	9e-72	0.0057	0.1013	[0.09-0.112]	rs429358	total lipids in medium HDL measurement							1139	EFO_0004611	19789	7e-15	0.29	2.22	[1.65-2.79]	rs9987289	low density lipoprotein cholesterol measurement
1122	EFO_0022319	106404353	2e-50	0.00642422	0.0960259	[0.083-0.109]	rs429358	triglycerides in large LDL measurement							1140	EFO_0004611	101330093	7e-104	0.00239036	0.0598584	[0.055-0.065]	rs9987289	low density lipoprotein cholesterol measurement
1123	EFO_0022319	130742928	1e-115	0.0055	0.1256	[0.11-0.14]	rs429358	triglycerides in large LDL measurement							1141	EFO_0004611	56273953	5e-36	0.00362336	0.0454194	[0.038-0.053]	rs9987289	low density lipoprotein cholesterol measurement
1124	EFO_0022320	106381378	9e-51	0.00641887	0.096245	[0.084-0.109]	rs429358	triglycerides in LDL measurement							1142	EFO_0004611	17460360	2e-24	NA	NA	NA	rs9987289	low density lipoprotein cholesterol measurement
1125	EFO_0022322	106405662	5e-57	0.00640233	0.10196	[0.089-0.115]	rs429358	triglycerides in medium LDL measurement							1143	EFO_0004611	93518970	1e-27	0.004	0.0437	[0.036-0.052]	rs9987289	low density lipoprotein cholesterol measurement
1126	EFO_0022322	130750039	3e-124	0.0055	0.1305	[0.12-0.14]	rs429358	triglycerides in medium LDL measurement							1144	EFO_0004611	96166628	1e-17	0.00719208	0.0614115	[0.047-0.076]	rs9987289	low density lipoprotein cholesterol measurement
1127	EFO_0022323	130759990	2e-127	0.0055	0.1325	[0.12-0.14]	rs429358	triglycerides in small LDL measurement							1145	EFO_0004611	47738123	1e-18	0.2639	2.3326	[1.82-2.85]	rs9987289	low density lipoprotein cholesterol measurement
1128	EFO_0022324	130767936	3e-41	0.0055	0.0739	[0.063-0.085]	rs429358	triglycerides in very large HDL measurement							1146	EFO_0004611	101958801	1e-139	0.002404	0.06046	[0.056-0.065]	rs9987289	low density lipoprotein cholesterol measurement
1129	EFO_0022332	106420449	2e-33	0.00651798	0.0784912	[0.066-0.091]	rs429358	triglycerides to total lipids in large VLDL percentage							1147	EFO_0004611	21413899	1e-22	0.0066	0.0714	[0.058-0.084]	rs9987289	low density lipoprotein cholesterol measurement
1130	EFO_0600016	80770829	6e-20	0.023	0.212	NA	rs429358	plasma beta-amyloid 1-40:1-42 ratio measurement							1148	EFO_0004612	17462371	1e-39	NA	NA	NA	rs9987289	high density lipoprotein cholesterol measurement
1131	EFO_0800227	119759319	8e-19	0.0137609	0.121853	[0.095-0.149]	rs429358	1-stearoyl-GPE (18:0) measurement							1149	EFO_0004612	93508990	1e-115	0.0039	0.0888	[0.081-0.096]	rs9987289	high density lipoprotein cholesterol measurement
1132	EFO_0800357	119757465	1e-13	0.0142019	0.105111	[0.077-0.133]	rs429358	1-nonadecanoyl-GPC (19:0) measurement							1150	EFO_0004612	17419	1e-08	NA	0.25	[0.17-0.33]	rs9987289	high density lipoprotein cholesterol measurement
1133	EFO_0800396	119758365	7e-19	0.0140338	0.124488	[0.097-0.152]	rs429358	1-palmitoyl-2-stearoyl-GPC (16:0/18:0) measurement							1151	EFO_0004612	19729	6e-25	0.13	1.21	[0.96-1.46]	rs9987289	high density lipoprotein cholesterol measurement
1134	EFO_0800402	102451468	4e-11	0.021	0.137	[0.096-0.178]	rs429358	1-stearoyl-2-linoleoyl-GPE (18:0/18:2) measurement							1152	EFO_0004612	101954979	2e-38	0.004506	0.05848	[0.05-0.067]	rs9987289	high density lipoprotein cholesterol measurement
1135	EFO_0800607	119768481	1e-26	0.0138051	0.147448	[0.12-0.17]	rs429358	N-palmitoyl-sphingosine (d18:1/16:0) measurement							1153	EFO_0004612	130755083	5e-21	0.0065	0.0616	[0.049-0.074]	rs9987289	high density lipoprotein cholesterol measurement
1136	EFO_0800645	105726878	6e-13	0.08	0.56	[0.4-0.72]	rs429358	cytidine measurement							1154	EFO_0004612	47264188	8e-18	0.150493	1.2935	[1-1.59]	rs9987289	high density lipoprotein cholesterol measurement
1137	EFO_0801347	102501080	7e-30	NA	0.38	[0.32-0.44]	rs429358	adhesion G-protein coupled receptor F1 measurement							1155	EFO_0004612	39832	2e-41	NA	0.082	NA	rs9987289	high density lipoprotein cholesterol measurement
1138	EFO_0801354	102501226	1e-19	NA	0.3	[-0.24--0.36]	rs429358	ADP-ribosylation factor-like protein 1 measurement							1156	EFO_0004612	47727928	1e-20	0.0018	0.0168	[0.013-0.02]	rs9987289	high density lipoprotein cholesterol measurement
1139	EFO_0801354	104510488	4e-17	0.018	0.151	[0.12-0.19]	rs429358	ADP-ribosylation factor-like protein 1 measurement							1157	EFO_0004612	101324805	3e-198	0.0023742	0.0933621	[0.089-0.098]	rs9987289	high density lipoprotein cholesterol measurement
1140	EFO_0801423	102503883	1e-25	NA	0.35	[0.29-0.41]	rs429358	beta-soluble NSF attachment protein measurement							1158	EFO_0004612	75429611	2e-27	NA	NA	NA	rs9987289	high density lipoprotein cholesterol measurement
1141	EFO_0801520	104524465	0	0.018	0.787	[0.75-0.82]	rs429358	DCN1-like protein 5 measurement							1159	EFO_0004612	56278698	7e-155	0.00329403	0.08734	[0.081-0.094]	rs9987289	high density lipoprotein cholesterol measurement
1142	EFO_0801523	102509163	7e-21	NA	0.31	[0.25-0.37]	rs429358	deoxycytidine kinase measurement							1160	EFO_0004612	35841546	3e-09	NA	0.098	NA	rs9987289	high density lipoprotein cholesterol measurement
1143	EFO_0801576	102511420	1e-20	NA	0.31	[0.25-0.37]	rs429358	epididymal-specific lipocalin-10 measurement							1161	EFO_0004612	35841541	5e-35	NA	0.082	NA	rs9987289	high density lipoprotein cholesterol measurement
1144	EFO_0801577	102511449	8e-12	NA	0.23	[0.17-0.29]	rs429358	epididymis-specific alpha-mannosidase measurement							1162	EFO_0004612	35841551	2e-45	NA	0.084	NA	rs9987289	high density lipoprotein cholesterol measurement
1145	EFO_0801586	102511643	3e-34	NA	0.4	[-0.34--0.46]	rs429358	estrogen sulfotransferase measurement							1163	EFO_0004612	130746434	5e-35	0.0065	0.0808	[0.068-0.094]	rs9987289	high density lipoprotein cholesterol measurement
1146	EFO_0801692	104539533	4e-225	0.018	0.577	[0.54-0.61]	rs429358	inactive gamma-glutamyltranspeptidase 2 measurement							1164	EFO_0004614	56271653	9e-139	0.00340147	0.0853006	[0.079-0.092]	rs9987289	apolipoprotein a 1 measurement
1147	EFO_0801745	102518090	8e-26	NA	0.35	[0.29-0.41]	rs429358	killer cell immunoglobulin-like receptor 2DL5A measurement							1165	EFO_0004639	96178042	2e-40	0.00678281	0.0902857	[0.077-0.104]	rs9987289	phospholipid measurement
1148	EFO_0801760	104546189	0	0.015	1.217	[1.19-1.25]	rs429358	leucine-rich repeat neuronal protein 1 measurement							1166	EFO_0004639	96196532	2e-38	0.00683053	0.08849	[0.075-0.102]	rs9987289	phospholipid measurement
1149	EFO_0801760	102518856	0	NA	1.18	[1.12-1.24]	rs429358	leucine-rich repeat neuronal protein 1 measurement							1167	EFO_0004696	97331410	9e-16	NA	8.043	NA	rs9987289	sex hormone-binding globulin measurement
1150	EFO_0801854	102523173	1e-24	NA	0.34	[0.28-0.4]	rs429358	nuclear receptor-binding protein measurement							1168	EFO_0004696	63838178	1e-26	0.00213422	0.021619	[0.017-0.026]	rs9987289	sex hormone-binding globulin measurement
1151	EFO_0801869	102523813	3e-26	NA	0.35	[0.29-0.41]	rs429358	PDZK1-interacting protein 1 measurement							1169	EFO_0004696	97327019	3e-15	0.00552285	0.0437015	[0.033-0.055]	rs9987289	sex hormone-binding globulin measurement
1152	EFO_0801908	104562097	1e-112	0.019	0.422	[0.38-0.46]	rs429358	pregnancy-specific beta-1-glycoprotein 5 measurement							1170	EFO_0004696	97328537	2e-09	0.00803306	0.0484237	[0.033-0.064]	rs9987289	sex hormone-binding globulin measurement
1153	EFO_0801936	102526192	4e-159	NA	0.82	[0.76-0.88]	rs429358	protein CEI measurement							1171	EFO_0004696	63836088	2e-19	0.00245338	0.0215197	[0.017-0.026]	rs9987289	sex hormone-binding globulin measurement
1154	EFO_0802046	102529785	6e-35	NA	0.41	[0.35-0.47]	rs429358	selenoprotein S measurement							1172	EFO_0004732	96196532	2e-38	0.00683053	0.08849	[0.075-0.102]	rs9987289	lipoprotein measurement
1155	EFO_0802093	102531619	1e-14	NA	0.26	[0.2-0.32]	rs429358	stromal interaction molecule 1 measurement							1173	EFO_0004908	63839372	2e-13	0.00346152	0.0252994	[0.019-0.032]	rs9987289	testosterone measurement
1156	EFO_0802105	104573659	1e-18	0.019	0.169	[0.13-0.21]	rs429358	surfeit locus protein 1 measurement							1174	EFO_0004908	63840911	6e-15	0.00437758	0.0336644	[0.025-0.042]	rs9987289	testosterone measurement
1157	EFO_0802162	104578641	3e-75	0.019	0.342	[0.3-0.38]	rs429358	tRNA (guanine-N(7)-)-methyltransferase measurement							1175	EFO_0004908	106378419	8e-15	0.00596329	0.0462997	[0.035-0.058]	rs9987289	testosterone measurement
1158	EFO_0802166	104574248	0	0.015	1.256	[1.23-1.29]	rs429358	tubulin-specific chaperone A measurement							1176	EFO_0007005	106376966	3e-17	0.00590903	0.0498474	[0.038-0.061]	rs9987289	free androgen index
1159	EFO_0802166	102534309	0	NA	1.34	[-1.3--1.38]	rs429358	tubulin-specific chaperone A measurement							1177	EFO_0007745	14970318	2e-09	0.01	0.06	[0.040-0.080]	rs9987289	lactate measurement
1160	EFO_0802169	104579303	2e-228	0.018	0.582	[0.55-0.62]	rs429358	tumor protein p53-inducible protein 11 measurement							1179	EFO_0007761	96221959	1e-16	0.00682548	0.0564948	[0.043-0.07]	rs9987289	docosahexaenoic acid measurement
1161	EFO_0802207	104582664	7e-176	0.018	0.517	[0.48-0.55]	rs429358	vacuolar protein sorting-associated protein 29 measurement							1180	EFO_0007761	100110888	5e-17	0.0069	0.058	[0.044-0.072]	rs9987289	docosahexaenoic acid measurement
1162	EFO_0802634	104542010	8e-16	0.019	0.151	[0.11-0.19]	rs429358	integral membrane protein 2B measurement							1181	EFO_0007800	75429611	2e-27	NA	NA	NA	rs9987289	body fat percentage
1163	EFO_0803302	102524157	2e-96	NA	0.66	[0.6-0.72]	rs429358	PH and SEC7 domain-containing protein 1 measurement							1182	EFO_0007993	64078677	1e-13	0.0038858	0.0287345	[0.021-0.036]	rs9987289	lymphocyte percentage of leukocytes
1164	EFO_0803302	104561892	6e-20	0.019	0.173	[0.14-0.21]	rs429358	PH and SEC7 domain-containing protein 1 measurement							1183	EFO_0009767	130731524	5e-71	0.0076	0.1349	[0.12-0.15]	rs9987289	glycine measurement
1165	EFO_0803309	104523521	6e-35	0.019	0.238	[0.2-0.28]	rs429358	CUB and zona pellucida-like domain-containing protein 1 measurement							1184	EFO_0009767	96794284	2e-49	NA	14.788	NA	rs9987289	glycine measurement
1166	EFO_0803367	104165584	1e-308	0.001762	0.070676	[0.067-0.074]	rs429358	antihyperlipidemic drug use measurement							1185	EFO_0009767	41440047	2e-49	0.01	0.124	[0.1-0.14]	rs9987289	glycine measurement
1167	EFO_1001492	15829522	2e-42	NA	NA	NA	rs429358	atrophic macular degeneration							1186	EFO_0010116	96135027	2e-42	0.00674575	0.0921117	[0.079-0.105]	rs9987289	choline measurement
1168	EFO_1001870	91755306	1e-300	NA	NA	NA	rs429358	late-onset Alzheimer's disease							1187	EFO_0010119	100111142	1e-15	0.0071	0.057	[0.043-0.071]	rs9987289	omega-3 polyunsaturated fatty acid measurement
1169	EFO_1002011	55736223	2e-10	NA	NA	NA	rs429358	adult onset asthma							1188	EFO_0010119	96176160	3e-15	0.00688493	0.0544031	[0.041-0.068]	rs9987289	omega-3 polyunsaturated fatty acid measurement
1170	HP_0000539	61691438	3e-17	NA	NA	NA	rs429358	Abnormality of refraction							1189	EFO_0010982	96220891	1e-19	0.00712714	0.0648127	[0.051-0.079]	rs9987289	3-hydroxybutyrate measurement
1171	HP_0001268	17624180	2e-14	NA	0.01	NA	rs429358	Mental deterioration							1190	EFO_0010982	106391983	1e-10	0.00877282	0.0565688	[0.039-0.074]	rs9987289	3-hydroxybutyrate measurement
1172	HP_0003418	118823006	2e-11	NA	NA	[0.95-0.97]	rs429358	back pain							1191	EFO_0020943	96166628	1e-17	0.00719208	0.0614115	[0.047-0.076]	rs9987289	Cholesterol:total lipids ratio
1173	MONDO_0001336	97301223	3e-226	0.00975814	0.321864	[0.3-0.34]	rs429358	familial hyperlipidemia							1192	EFO_0020946	106413154	4e-10	0.00879363	0.0551555	[0.038-0.072]	rs9987289	Phospholipids:total lipids ratio
1174	MONDO_0001627	104908956	6e-150	NA	NA	NA	rs429358	dementia							1193	EFO_0021796	106264786	3e-16	NA	NA	NA	rs9987289	sexual dimorphism measurement
1175	MONDO_0001627	102245897	2e-12	NA	NA	[1.703-2.554]	rs429358	dementia							1194	EFO_0022234	106446948	6e-13	0.00833351	0.0600859	[0.044-0.076]	rs9987289	cholesterol to total lipids in large HDL percentage
1176	MONDO_0001627	102245922	3e-10	NA	NA	[1.923-3.467]	rs429358	dementia							1195	EFO_0022235	106443413	5e-25	0.00852894	0.0881974	[0.071-0.105]	rs9987289	cholesterol to total lipids in large LDL percentage
1177	MONDO_0001627	105559472	2e-15	NA	NA	[1.94-3.0]	rs429358	dementia							1196	EFO_0022238	106444268	2e-14	0.00876029	0.0673082	[0.05-0.084]	rs9987289	cholesterol to total lipids in medium LDL percentage
1179	MONDO_0004892	62088216	4e-08	0.02	0.09	[0.051-0.129]	rs429358	refractive error							1197	EFO_0022249	106443585	6e-14	0.00874347	0.0656722	[0.049-0.083]	rs9987289	cholesteryl esters to total lipids in large LDL percentage
1180	MONDO_0004975	50911348	6e-14	NA	NA	[1.93-1.47]	rs429358	Alzheimer disease							1198	EFO_0022295	130746610	3e-32	0.0065	0.0774	[0.065-0.09]	rs9987289	phospholipids in medium HDL measurement
1181	MONDO_0004975	119353002	1e-52	NA	NA	[3.52-5.1]	rs429358	Alzheimer disease							1199	EFO_0022329	106441778	2e-22	0.0084789	0.0828443	[0.066-0.099]	rs9987289	triglycerides to total lipids in IDL percentage
1182	MONDO_0004975	102245863	2e-10	NA	NA	[2.002-3.703]	rs429358	Alzheimer disease
1183	MONDO_0004975	50910088	1e-64	NA	NA	[2.64-2.17]	rs429358	Alzheimer disease
1185	MONDO_0004975	91724888	5e-122	NA	NA	[2.941-3.579]	rs429358	Alzheimer disease
1186	MONDO_0004975	47206130	6e-43	0.024	NA	[3.21-3.31]	rs429358	Alzheimer disease
1187	MONDO_0004975	119353021	1e-69	NA	NA	[3.6-4.96]	rs429358	Alzheimer disease
1188	MONDO_0004975	50835010	2e-303	NA	NA	[3.02 鈥?3.41]	rs429358	Alzheimer disease
1189	MONDO_0004975	55478002	5e-286	NA	NA	[3.65-4.23]	rs429358	Alzheimer disease
1191	MONDO_0004975	36141280	1e-53	0.020743	NA	NA	rs429358	Alzheimer disease
1192	MONDO_0004975	50922176	1e-62	NA	NA	[2.5-2.06]	rs429358	Alzheimer disease
1193	MONDO_0004975	94035855	0	NA	NA	NA	rs429358	Alzheimer disease
1194	MONDO_0004975	55478050	4e-43	NA	NA	[2.11-2.70]	rs429358	Alzheimer disease
1195	MONDO_0004975	102245836	9e-14	NA	NA	[1.798-2.733]	rs429358	Alzheimer disease
1196	MONDO_0004975	50910402	1e-76	NA	NA	[3.01-2.44]	rs429358	Alzheimer disease
1197	MONDO_0004975	90817046	5e-36	NA	NA	NA	rs429358	Alzheimer disease
1198	MONDO_0004975	47206208	2e-30	0.024	NA	[5.19-5.29]	rs429358	Alzheimer disease
1199	MONDO_0004975	36141298	3e-31	0.026868	NA	NA	rs429358	Alzheimer disease
1200	MONDO_0004975	64675726	1e-300	NA	1.17924	NA	rs429358	Alzheimer disease
1201	MONDO_0004975	91724948	2e-215	NA	NA	[3.37-3.964]	rs429358	Alzheimer disease
1202	MONDO_0004975	104908956	6e-150	NA	NA	NA	rs429358	Alzheimer disease
1203	MONDO_0004975	50910959	1e-75	NA	NA	[3.27-2.6]	rs429358	Alzheimer disease
1204	MONDO_0004975	36141274	2e-91	0.015997	NA	NA	rs429358	Alzheimer disease
1205	MONDO_0004975	29606	5e-14	NA	NA	NA	rs429358	Alzheimer disease
1206	MONDO_0005148	98544948	7e-14	NA	NA	[1.04-1.08]	rs429358	type 2 diabetes mellitus
1207	MONDO_0005148	55736223	2e-10	NA	NA	NA	rs429358	type 2 diabetes mellitus
1208	MONDO_0005148	98546410	3e-15	0.009	0.072	[0.054-0.09]	rs429358	type 2 diabetes mellitus
1209	MONDO_0005148	55299682	3e-18	NA	NA	[1.06-1.10]	rs429358	type 2 diabetes mellitus
1210	MONDO_0005148	62204602	4e-28	0.0066	0.073	[0.06-0.086]	rs429358	type 2 diabetes mellitus
1211	MONDO_0005148	62178644	2e-26	0.0055	0.0585	[0.048-0.069]	rs429358	type 2 diabetes mellitus
1213	MONDO_0005180	64182683	3e-13	0.05	0.38	[0.28-0.48]	rs429358	Parkinson disease
1214	MONDO_0005180	64182603	1e-08	0.06	0.35	[0.23-0.47]	rs429358	Parkinson disease
1215	MONDO_0005180	105559472	2e-15	NA	NA	[1.94-3.0]	rs429358	Parkinson disease
1216	MONDO_0100096	103966163	2e-44	0.01	0.17	[0.15-0.19]	rs429358	COVID-19
1218	MONDO_0100096	103965623	1e-44	0.01	0.17	[0.15-0.19]	rs429358	COVID-19
1220	MONDO_0100096	103965893	2e-44	0.01	0.17	[0.15-0.19]	rs429358	COVID-19
1222	OBA_2040666	105716013	8e-21	0.07	0.7	[0.56-0.84]	rs429358	level of ADP-ribosylation factor-like protein 2 in blood serum
1223	OBA_2040711	105741422	9e-20	0.08	0.68	[0.52-0.84]	rs429358	level of arginyl-tRNA--protein transferase 1 in blood serum
1224	OBA_2041610	105734779	5e-29	0.06	0.81	[0.69-0.93]	rs429358	level of forkhead box protein O1 in blood serum
1225	OBA_2041842	105756392	9e-56	0.07	1.04	[0.9-1.18]	rs429358	level of hemoglobin subunit theta-1 in blood serum
1226	OBA_2043068	105734150	2e-13	0.08	0.57	[0.41-0.73]	rs429358	level of proteasome subunit beta type-10 in blood serum
1227	OBA_2043621	105736091	4e-112	0.06	1.27	[1.15-1.39]	rs429358	level of kinetochore protein Spc25 in blood serum
1228	OBA_2043681	105732857	6e-43	0.07	0.95	[0.81-1.09]	rs429358	level of alpha-N-acetylneuraminide alpha-2,8-sialyltransferase in blood serum
1229	OBA_2043789	105715601	1e-86	0.06	1.19	[1.07-1.31]	rs429358	level of tubulin-specific chaperone A in blood serum
1230	OBA_2043904	105717678	6e-51	0.07	1.01	[0.87-1.15]	rs429358	level of tumor protein p53-inducible protein 11 in blood serum
1231	OBA_2044601	105731545	6e-46	0.07	0.97	[0.83-1.11]	rs429358	level of methyltransferase BCDIN3D in blood serum
1232	OBA_2045188	106252519	1e-09	0.0279	0.1696	[0.11-0.22]	rs429358	level of Sterol ester (27:1/14:0) in blood serum
1233	OBA_2045188	118831685	4e-11	0.0214612	0.141695	[0.1-0.184]	rs429358	level of Sterol ester (27:1/14:0) in blood serum
1234	OBA_2045192	118831785	2e-08	0.0216407	0.121765	[0.079-0.164]	rs429358	level of Sterol ester (27:1/17:0) in blood serum
1235	OBA_2045196	106252647	2e-08	0.028	0.1578	[0.1-0.21]	rs429358	level of Sterol ester (27:1/18:0) in blood serum
1236	OBA_2045196	118831851	5e-10	0.0214843	0.133624	[0.092-0.176]	rs429358	level of Sterol ester (27:1/18:0) in blood serum
1237	OBA_2045200	118831974	9e-12	0.0237247	0.162093	[0.12-0.21]	rs429358	level of Sterol ester (27:1/20:2) in blood serum
1238	Orphanet_101953	102728771	2e-31	0.02239	NA	[1.25-1.34]	rs429358	rare dyslipidemia
1239	EFO_0004285	35113503	1e-18	0.00181	0.01595	[0.012-0.019]	rs4410790	albuminuria
1240	EFO_0004285	35113312	3e-25	0.00173	0.01798	[0.015-0.021]	rs4410790	albuminuria
1241	EFO_0004330	10067955	3e-17	0.01	0.1	[0.08-0.12]	rs4410790	coffee consumption
1242	EFO_0004330	17867	2e-19	NA	0.15	[0.11-0.19]	rs4410790	coffee consumption
1243	EFO_0004340	104112358	1e-12	0.0014	0.0097	[0.007-0.0124]	rs4410790	body mass index
1244	EFO_0004530	101335100	8e-14	0.0014169	0.0131573	[0.01-0.016]	rs4410790	triglyceride measurement
1245	EFO_0004570	119210376	6e-20	NA	NA	NA	rs4410790	bilirubin measurement
1246	EFO_0004612	56280833	2e-08	0.00197632	0.0110975	[0.0072-0.015]	rs4410790	high density lipoprotein cholesterol measurement
1247	EFO_0004741	93497338	7e-13	0.002	0.0141	[0.01-0.018]	rs4410790	blood urea nitrogen measurement
1248	EFO_0005208	47234523	1e-13	0.0004	0.0023	[0.0015-0.0031]	rs4410790	glomerular filtration rate
1249	EFO_0005689	101339947	5e-10	0.00169088	0.0123447	[0.009-0.0157]	rs4410790	non-high density lipoprotein cholesterol measurement
1250	EFO_0005689	101337506	6e-11	NA	NA	NA	rs4410790	non-high density lipoprotein cholesterol measurement
1251	EFO_0006781	55882028	8e-68	0.0119	0.213	[0.19-0.24]	rs4410790	coffee consumption measurement
1252	EFO_0006781	64639032	3e-104	0.002384	0.05171	[0.047-0.056]	rs4410790	coffee consumption measurement
1253	EFO_0006781	100083817	1e-150	0.00217711	0.0568791	[0.053-0.061]	rs4410790	coffee consumption measurement
1254	EFO_0006781	47433275	4e-142	0.0015	0.0387	[0.036-0.042]	rs4410790	coffee consumption measurement
1255	EFO_0006781	64638872	2e-249	0.002412	0.08137	[0.077-0.086]	rs4410790	coffee consumption measurement
1257	EFO_0006782	56259441	6e-70	NA	0.108	NA	rs4410790	cups of coffee per day measurement
1258	EFO_0006782	10067955	3e-17	0.01	0.1	[0.08-0.12]	rs4410790	cups of coffee per day measurement
1259	EFO_0006782	47263133	6e-16	0.00379259	0.0307132	[0.023-0.038]	rs4410790	cups of coffee per day measurement
1260	EFO_0007778	47785606	2e-26	0.0020613	0.0219239	[0.018-0.026]	rs4410790	urinary albumin to creatinine ratio
1261	EFO_0007778	47785327	7e-25	0.002	0.0209	[0.017-0.025]	rs4410790	urinary albumin to creatinine ratio
1262	EFO_0007778	55635157	2e-30	0.002	0.024	[0.02-0.028]	rs4410790	urinary albumin to creatinine ratio
1263	EFO_0007778	41474736	2e-14	0.003	0.023	[0.017-0.029]	rs4410790	urinary albumin to creatinine ratio
1264	EFO_0007872	17661896	2e-13	NA	7.36	NA	rs4410790	caffeine metabolite measurement
1265	EFO_0007872	101174982	2e-17	NA	0.17	NA	rs4410790	caffeine metabolite measurement
1266	EFO_0007872	17662326	7e-16	NA	8.07	NA	rs4410790	caffeine metabolite measurement
1267	EFO_0007929	119392926	2e-11	0.0033	0.0252	[0.019-0.032]	rs4410790	triglyceride:HDL cholesterol ratio
1268	EFO_0007929	119389866	6e-14	0.0026	0.0245	[0.019-0.03]	rs4410790	triglyceride:HDL cholesterol ratio
1270	EFO_0009282	47712775	2e-17	0.00128176	0.0108651	[0.0084-0.0134]	rs4410790	sodium measurement
1271	EFO_0009283	47713034	2e-12	0.00124235	0.00874545	[0.0063-0.0112]	rs4410790	potassium measurement
1272	EFO_0010089	47432130	5e-58	0.0017	0.0267	[0.023-0.03]	rs4410790	bitter beverage consumption measurement
1274	EFO_0010091	97364890	6e-20	0.00125129	0.0114382	[0.009-0.0139]	rs4410790	tea consumption measurement
1275	EFO_0010091	47433816	3e-30	0.0016	0.018	[0.015-0.021]	rs4410790	tea consumption measurement
1276	EFO_0010091	64639151	1e-67	0.00232	0.04033	[0.036-0.045]	rs4410790	tea consumption measurement
1277	EFO_0010091	64638872	2e-249	0.002412	0.08137	[0.077-0.086]	rs4410790	tea consumption measurement
1278	EFO_0010093	47433023	3e-75	0.0017	0.0305	[0.027-0.034]	rs4410790	bitter non-alcoholic beverage consumption measurement
1279	EFO_0800804	119776074	2e-21	0.0104206	0.099033	[0.079-0.119]	rs4410790	X-21286 measurement
1280	HP_0012594	47785860	1e-09	0.0069	NA	[1.03-1.06]	rs4410790	Moderate albuminuria
1281	EFO_0006781	64638993	9e-11	0.002627	0.01705	[0.012-0.022]	rs4615895	coffee consumption measurement
1282	EFO_0001073	30519	9e-14	NA	NA	[1.23-1.43]	rs476828	obesity
1283	EFO_0001645	101978205	1e-08	NA	NA	[0.957-0.979]	rs476828	coronary artery disease
1284	EFO_0006782	56259526	2e-10	NA	0.043	NA	rs476828	cups of coffee per day measurement
1285	EFO_0007777	52140324	1e-148	NA	NA	NA	rs476828	base metabolic rate measurement
1286	EFO_0007777	52115946	2e-20	NA	NA	NA	rs476828	base metabolic rate measurement
1287	MONDO_0005148	61968326	5e-27	NA	NA	[1.07-1.10]	rs476828	type 2 diabetes mellitus
1288	MONDO_0005148	64719145	2e-15	NA	NA	[1.058136616-1.098181715]	rs476828	type 2 diabetes mellitus
1289	EFO_0004339	103281496	1e-26	0.0007	0.0072	[0.0058-0.0086]	rs4817505	body height
1290	EFO_0004464	95293002	5e-39	NA	NA	NA	rs4817505	brain measurement
1291	EFO_0010091	64639205	4e-11	0.002292	0.01512	[0.011-0.02]	rs4817505	tea consumption measurement
1292	EFO_0010091	47433831	2e-12	0.0016	0.0109	[0.0078-0.014]	rs4817505	tea consumption measurement
1293	EFO_0010091	100083700	2e-10	0.00215377	0.0138791	[0.0097-0.0181]	rs4817505	tea consumption measurement
1294	EFO_0008111	55975355	4e-14	0.00257789	0.0194756	[0.014-0.025]	rs4953150	diet measurement
1295	EFO_0008111	55974343	6e-14	0.00257415	0.0193152	[0.014-0.024]	rs4953150	diet measurement
1296	EFO_0008111	55974745	2e-08	0.00350942	0.0196837	[0.013-0.027]	rs4953150	diet measurement
1297	EFO_0021784	102114698	3e-09	0.00172	0.0098	[0.0064-0.0132]	rs4953150	age at initiation of smoking
1298	EFO_0021784	102095701	1e-10	0.00186	0.012	[0.0084-0.0156]	rs4953150	age at initiation of smoking
1299	EFO_0004340	101366202	2e-13	NA	0.188738	NA	rs516636	body mass index
1300	EFO_0004340	20654	3e-09	0.008	0.05	[0.034-0.066]	rs516636	body mass index
1301	EFO_0004340	47262911	1e-11	0.00865771	0.0587601	[0.042-0.076]	rs516636	body mass index
1302	EFO_0004342	101366531	4e-09	NA	0.374206	NA	rs516636	waist circumference
1303	EFO_0004342	119211754	2e-11	NA	NA	NA	rs516636	waist circumference
1304	EFO_0005093	119206142	3e-12	NA	NA	NA	rs516636	hip circumference
1306	EFO_0010091	47433871	2e-08	0.0016	0.0088	[0.0057-0.0119]	rs56188862	tea consumption measurement
1307	EFO_0010091	64639121	2e-13	0.002297	0.016829	[0.012-0.021]	rs56188862	tea consumption measurement
1308	EFO_0010091	100083695	4e-10	0.0027012	0.016745	[0.011-0.022]	rs56348300	tea consumption measurement
1309	EFO_0009589	31672003	2e-09	NA	6.028	NA	rs57462170	worry measurement
1310	EFO_0004631	63108875	2e-08	0.00222071	0.0125522	[0.0082-0.0169]	rs57631352	vitamin D measurement
1311	EFO_0004631	55997658	1e-09	0.002128	0.012866	[0.0087-0.017]	rs57631352	vitamin D measurement
1313	EFO_0010091	100083720	2e-09	0.00229623	0.0137484	[0.0092-0.0182]	rs57631352	tea consumption measurement
1314	EFO_0006781	47433358	2e-10	0.002	0.0129	[0.009-0.0168]	rs57918684	coffee consumption measurement
1315	EFO_0006781	47433372	7e-10	0.0015	0.0095	[0.0066-0.0124]	rs586346	coffee consumption measurement
1316	EFO_0004319	102116993	2e-09	0.00126	0.00761	[0.0051-0.0101]	rs60452247	smoking cessation
1317	EFO_0008111	100083237	8e-11	0.00217018	0.0140144	[0.0098-0.0183]	rs60452247	diet measurement
1318	EFO_0006781	47433338	2e-11	0.0015	0.01	[0.0071-0.0129]	rs6062682	coffee consumption measurement
1319	EFO_0006781	64639087	3e-11	0.00237	0.01571	[0.011-0.02]	rs6063085	coffee consumption measurement
1320	EFO_0007006	27440084	6e-09	0.0022	0.0128	[0.0085-0.0171]	rs6063085	depressive symptom measurement
1321	EFO_0007869	27440554	6e-11	0.0019	0.0125	[0.0088-0.0162]	rs6063085	wellbeing measurement
1322	EFO_0008111	100083414	2e-09	0.00284608	0.0170314	[0.011-0.023]	rs62084586	diet measurement
1323	EFO_0007878	102119806	5e-22	0.000829	0.00809	[0.0065-0.0097]	rs713598	alcohol consumption measurement
1324	EFO_0007878	102099210	1e-20	0.000924	0.0086	[0.0068-0.0104]	rs713598	alcohol consumption measurement
1325	EFO_0010091	47433845	3e-10	0.0016	0.0098	[0.0067-0.0129]	rs713598	tea consumption measurement
1326	EFO_0010155	98381733	5e-29	0.003691	0.04127	[0.034-0.049]	rs713598	taste liking measurement
1327	EFO_0010155	98385636	1e-09	0.003644	0.02215	[0.015-0.029]	rs713598	taste liking measurement
1328	EFO_0010155	98378405	1e-09	0.012687	0.07729	[0.052-0.102]	rs713598	taste liking measurement
1329	GO_0050913	15952	2e-104	NA	NA	NA	rs713598	sensory perception of bitter taste
1330	EFO_0004354	17625694	3e-08	0.01	NA	[1.03-1.07]	rs72720396	circadian rhythm
1331	EFO_0004354	17621737	2e-08	0.005	0.025	[0.015-0.035]	rs72720396	circadian rhythm
1332	EFO_0005670	41429619	1e-08	0.003	0.015	[0.0091-0.0209]	rs72720396	smoking initiation
1333	EFO_0005670	96113468	7e-10	0.00271	0.0167	[0.011-0.022]	rs72720396	smoking initiation
1334	EFO_0008111	100085651	3e-14	0.00554627	0.0421312	[0.031-0.053]	rs72720396	diet measurement
1335	EFO_0008328	36102926	3e-16	NA	NA	NA	rs72720396	chronotype measurement
1336	EFO_0008328	41394764	4e-21	NA	NA	NA	rs72720396	chronotype measurement
1337	EFO_0008328	41378309	4e-21	NA	NA	NA	rs72720396	chronotype measurement
1338	EFO_0008328	47228586	3e-18	0.003	0.022	[0.016-0.028]	rs72720396	chronotype measurement
1340	EFO_0004747	104533437	3e-175	0.014	0.394	[0.37-0.42]	rs75347775	protein measurement
1341	EFO_0006781	47433407	1e-08	0.0017	0.0097	[0.0064-0.013]	rs75347775	coffee consumption measurement
1342	EFO_0004833	93078646	6e-15	NA	NA	NA	rs7554485	neutrophil count
1343	EFO_0008111	100083257	6e-11	0.00214451	0.0140767	[0.0099-0.0183]	rs7554485	diet measurement
1344	EFO_0004340	101964368	3e-13	0.002971	0.02166	[0.016-0.027]	rs75641275	body mass index
1345	EFO_0004340	55728688	3e-13	NA	NA	NA	rs75641275	body mass index
1346	EFO_0004340	36058634	8e-13	NA	NA	NA	rs75641275	body mass index
1347	EFO_0005271	35805529	2e-10	0.007	0.042	[0.028-0.056]	rs75641275	sleep duration
1349	EFO_0004337	47701896	4e-16	0.00205017	0.0166946	[0.013-0.021]	rs7599488	intelligence
1350	EFO_0004337	34832425	4e-09	NA	5.897	NA	rs7599488	intelligence
1351	EFO_0004526	64407675	3e-39	0.00250929	0.0328924	[0.028-0.038]	rs7599488	mean corpuscular volume
1352	EFO_0004526	64090439	4e-44	0.00207215	0.0504438	[0.046-0.055]	rs7599488	mean corpuscular volume
1353	EFO_0004527	64074436	2e-37	0.00247974	0.0316994	[0.027-0.037]	rs7599488	mean corpuscular hemoglobin
1354	EFO_0004576	17667	2e-16	NA	1.98	[1.57-2.39]	rs7599488	fetal hemoglobin measurement
1356	EFO_0004784	47701896	4e-16	0.00205017	0.0166946	[0.013-0.021]	rs7599488	self reported educational attainment
1357	EFO_0006525	41248275	2e-10	0.00219908	0.013978	[0.0097-0.0183]	rs7599488	cigarettes per day measurement
1358	EFO_0006525	102115058	2e-21	0.0016	0.0154	[0.012-0.019]	rs7599488	cigarettes per day measurement
1359	EFO_0006525	102096059	6e-16	0.00181	0.0147	[0.011-0.018]	rs7599488	cigarettes per day measurement
1360	EFO_0006525	41247048	9e-09	0.00245448	0.0141213	[0.0093-0.0189]	rs7599488	cigarettes per day measurement
1361	EFO_0006525	101972539	2e-08	0.002488	0.013872	[0.009-0.0187]	rs7599488	cigarettes per day measurement
1362	EFO_0007660	106036056	2e-16	NA	NA	NA	rs7599488	neuroticism measurement
1363	EFO_0008354	106036056	2e-16	NA	NA	NA	rs7599488	cognitive function measurement
1364	EFO_0009695	55491178	3e-15	0.00204044	0.0160984	[0.012-0.02]	rs7599488	household income
1365	EFO_0011015	95158241	1e-11	NA	56.8795	NA	rs7599488	educational attainment
1366	MONDO_0004975	95158241	1e-11	NA	56.8795	NA	rs7599488	Alzheimer disease
1368	MONDO_0005090	100545200	1e-08	0.0075	NA	[1.03-1.06]	rs7599488	schizophrenia
1369	MONDO_0005090	55290758	3e-08	0.0091	NA	[1.03-1.07]	rs7599488	schizophrenia
1370	MONDO_0005090	62251864	2e-09	NA	NA	NA	rs7599488	schizophrenia
1371	MONDO_0005090	47701896	4e-16	0.00205017	0.0166946	[0.013-0.021]	rs7599488	schizophrenia
1372	EFO_0000195	17443	2e-12	NA	0.19	[0.13-0.25]	rs780093	metabolic syndrome
1373	EFO_0000319	36518413	7e-14	NA	NA	NA	rs780093	cardiovascular disease
1374	EFO_0000384	23845	5e-11	NA	NA	[1.10-1.21]	rs780093	crohn's disease
1377	EFO_0004211	55672676	3e-12	NA	NA	[1.25-1.49]	rs780093	hypertriglyceridemia
1378	EFO_0004253	54919844	1e-13	NA	NA	[1.08-1.13]	rs780093	nephrolithiasis
1379	EFO_0004325	17430	3e-10	NA	0.18	[0.12-0.24]	rs780093	blood pressure
1380	EFO_0004468	80758427	8e-13	0.0041	0.0289	[0.021-0.037]	rs780093	glucose measurement
1381	EFO_0004518	21439570	2e-16	0.0009	0.0081	[0.0063-0.0099]	rs780093	creatinine measurement
1382	EFO_0004529	95229218	1e-08	0.0226798	0.128902	[0.084-0.173]	rs780093	lipid measurement
1383	EFO_0004530	35845621	3e-297	NA	0.14	NA	rs780093	triglyceride measurement
1384	EFO_0004530	35845611	3e-23	NA	0.14	NA	rs780093	triglyceride measurement
1385	EFO_0004530	17443	2e-12	NA	0.19	[0.13-0.25]	rs780093	triglyceride measurement
1386	EFO_0004530	14946277	7e-12	0.00936	0.064	[0.046-0.082]	rs780093	triglyceride measurement
1387	EFO_0004530	35845606	3e-251	NA	0.141	NA	rs780093	triglyceride measurement
1388	EFO_0004530	94433797	3e-10	0.0148241	0.0932588	[0.064-0.122]	rs780093	triglyceride measurement
1389	EFO_0004530	14220966	3e-15	0.014	0.108	[0.081-0.135]	rs780093	triglyceride measurement
1390	EFO_0004530	35845616	8e-23	NA	0.142	NA	rs780093	triglyceride measurement
1391	EFO_0004530	95229304	6e-09	0.0226752	0.132393	[0.088-0.177]	rs780093	triglyceride measurement
1392	EFO_0004530	17430	3e-10	NA	0.18	[0.12-0.24]	rs780093	triglyceride measurement
1393	EFO_0004530	95230212	2e-08	0.0226812	0.127832	[0.083-0.172]	rs780093	triglyceride measurement
1394	EFO_0004530	47266845	3e-51	0.00452123	0.0681341	[0.059-0.077]	rs780093	triglyceride measurement
1395	EFO_0004530	94433435	2e-11	0.0151054	0.101786	[0.072-0.131]	rs780093	triglyceride measurement
1396	EFO_0004530	94433467	4e-11	0.0149328	0.0984113	[0.069-0.128]	rs780093	triglyceride measurement
1397	EFO_0004531	16137	4e-17	NA	5.15	[3.95-6.35]	rs780093	urate measurement
1398	EFO_0004574	35850431	2e-08	NA	0.087	NA	rs780093	total cholesterol measurement
1399	EFO_0004574	35850436	2e-08	NA	0.089	NA	rs780093	total cholesterol measurement
1400	EFO_0004574	35850426	3e-47	NA	0.067	NA	rs780093	total cholesterol measurement
[truncated: 155 more rows]

## Sheet: S6
Adjusted MR analysis results
[truncated: 56 more rows]
